# Supplementary material for: Analyzing Runs of Homozygosity Reveals Patterns of Selection in German Brown Cattle
Source: Genes (Basel). 2024 Aug 9;15(8):1051. doi: 10.3390/genes15081051 (PMC11354284; doi:10.3390/genes15081051)
Supplement: Supplementary file 1 [file genes-15-01051-s001.zip]

Archive with 22 entries (22 files):
- Supplementary FigureS1-rev.jpg
- Supplementary FigureS2-rev.jpg
- Supplementary Table S1.docx
- Supplementary Table S10_S11.docx
- Supplementary Table S12.xlsx
- Supplementary Table S13.docx
- Supplementary Table S14.xlsx
- Supplementary Table S15_all99genes.docx
- Supplementary Table S16a-16c.xlsx
- Supplementary Table S16d.docx
- Supplementary Table S17_Surv.docx
- Supplementary Table S18.docx
- Supplementary Table S19_Panther-rev.xlsx
- Supplementary Table S2.xlsx
- Supplementary Table S20_QTL-DB-BTA-ROH95-BS-private.xlsx
- Supplementary Table S3.docx
- Supplementary Table S4.docx
- Supplementary Table S5.docx
- Supplementary Table S6.docx
- Supplementary Table S7.docx
- Supplementary Table S8.xlsx
- Supplementary Table S9.docx
