# Supplementary material for: Analyzing Runs of Homozygosity Reveals Patterns of Selection in German Brown Cattle
Source: Genes (Basel). 2024 Aug 9;15(8):1051. doi: 10.3390/genes15081051 (PMC11354284; doi:10.3390/genes15081051)
Supplement: Supplementary file 1 [file genes-15-01051-s001.zip › Supplementary Table S12.xlsx]

## Sheet: Tabelle2
		Surv1				Surv3				Surv5				Surv7				Surv9
	US BS class	LSM No	SE No	LSM Yes	SE Yes	LSM No	SE No	LSM Yes	SE Yes	LSM No	SE No	LSM Yes	SE Yes	LSM No	SE No	LSM Yes	SE Yes	LSM No	SE No	LSM Yes	SE Yes
FROH	BS < 60 %	0.119174	0.0100907	0.106454	0.00504537	0.130676	0.00545404	0.0736292	0.00696662	0.12555	0.00498247	0.0664355	0.00798973	0.120852	0.00473988	0.0549975	0.0101167	0.119084	0.00474342	0.0560468	0.0108685
FROH	BS 60-69%	0.130271	0.00455853	0.113657	0.00336358	0.125009	0.00289536	0.0986713	0.00563897	0.123037	0.00263209	0.0740751	0.00945358	0.122508	0.00266187	0.0762625	0.0101167	0.121451	0.00267565	0.0829937	0.011619
FROH	BS 70-79%	0.127121	0.00352384	0.110432	0.00241907	0.124659	0.00221473	0.0912255	0.00368251	0.123455	0.00207283	0.0825116	0.00431495	0.121381	0.00205086	0.0826145	0.00498951	0.11988	0.00204485	0.0848778	0.00561249
FROH	BS 80-89%	0.128985	0.00242605	0.115749	0.00156263	0.126918	0.00151456	0.104045	0.00221473	0.125782	0.00139385	0.0978596	0.00262195	0.124834	0.00138963	0.0976596	0.00285509	0.124274	0.00139157	0.0974085	0.0030438
FROH	BS 90-99%	0.131669	0.00291294	0.118671	0.0019492	0.128102	0.00193612	0.113317	0.00254832	0.128521	0.00178021	0.107182	0.00290364	0.128176	0.0017915	0.107106	0.00301994	0.127993	0.0017898	0.105874	0.00318768
FROH>4	BS < 60 %	0.109886	0.00987299	0.0986761	0.00493649	0.121544	0.00536079	0.0672655	0.00684751	0.116412	0.00491145	0.0610751	0.00787584	0.112085	0.00466614	0.050048	0.0099593	0.110458	0.00466096	0.050832	0.0106796
FROH>4	BS 60-69%	0.120461	0.00446016	0.105767	0.003291	0.115981	0.00284586	0.0918524	0.00554256	0.114152	0.00259457	0.0696083	0.00931882	0.113692	0.00262046	0.0712995	0.0099593	0.112745	0.00262914	0.0770382	0.011417
FROH>4	BS 70-79%	0.118829	0.0034478	0.102092	0.00236687	0.115933	0.00217686	0.0840105	0.00361956	0.114805	0.00204329	0.0755945	0.00425344	0.112835	0.00201896	0.0755982	0.00491189	0.11145	0.0020093	0.0773476	0.00551492
FROH>4	BS 80-89%	0.119567	0.0023737	0.1076	0.00153074	0.11771	0.00148866	0.096938	0.00218267	0.116619	0.00137399	0.0914885	0.00259457	0.115717	0.00136801	0.0915148	0.0028232	0.115258	0.00136738	0.091096	0.00300566
FROH>4	BS 90-99%	0.121427	0.00285009	0.109737	0.00190713	0.118337	0.00190301	0.104717	0.00250476	0.118707	0.00175484	0.099108	0.00286225	0.118358	0.00176364	0.0991287	0.00297296	0.118146	0.00175869	0.0981488	0.00313227
FROH>8	BS < 60 %	0.0704491	0.00884469	0.0670236	0.00447869	0.0823428	0.00489734	0.0425436	0.00642694	0.0781875	0.00451637	0.0387431	0.0075157	0.0749551	0.00426408	0.0306568	0.00965321	0.0739816	0.00423589	0.0301696	0.0103758
FROH>8	BS 60-69%	0.0788514	0.00399563	0.0685368	0.00294823	0.0753886	0.00259983	0.0599756	0.00506339	0.0744114	0.00238587	0.0432963	0.00856922	0.0741178	0.00239467	0.0440798	0.00910114	0.0734541	0.00238936	0.0480141	0.0103758
FROH>8	BS 70-79%	0.0790884	0.0030887	0.0667545	0.00212035	0.0767284	0.00198867	0.0540528	0.00330664	0.075907	0.00187893	0.0481639	0.00391129	0.0745882	0.00184499	0.0477218	0.00448865	0.0736902	0.00182606	0.0482183	0.00501197
FROH>8	BS 80-89%	0.079475	0.00212647	0.0705045	0.00137131	0.07774	0.00135997	0.0632491	0.00199398	0.0768412	0.00126346	0.0599388	0.00238587	0.0761797	0.00125014	0.0601905	0.00257993	0.0758656	0.00124268	0.059967	0.00273155
FROH>8	BS 90-99%	0.0799017	0.00255324	0.0710099	0.0017085	0.077008	0.00173849	0.0681329	0.00228821	0.0773596	0.00161368	0.0641834	0.00263201	0.0772599	0.00161167	0.0638143	0.00271679	0.0772114	0.0015983	0.0628115	0.00284661
FROH>16	BS < 60 %	0.0264918	0.00686121	0.0279642	0.00343061	0.0354351	0.00386257	0.0149999	0.00493379	0.0337823	0.00357577	0.0119515	0.00573399	0.0319605	0.00335737	0.00812292	0.00716589	0.0315968	0.00331794	0.00705224	0.00760236
FROH>16	BS 60-69%	0.0328708	0.00309958	0.0290867	0.00228707	0.0313852	0.00205051	0.0267621	0.00399354	0.0313784	0.00188897	0.0180657	0.00678455	0.0312065	0.00188547	0.0190702	0.00716589	0.0309196	0.00187157	0.0210132	0.00812727
FROH>16	BS 70-79%	0.034523	0.00239604	0.0279457	0.00164485	0.0323929	0.00156848	0.023582	0.00260797	0.0322557	0.00148761	0.0205051	0.00309671	0.031847	0.00145268	0.019431	0.0035342	0.0315978	0.00143034	0.0184116	0.00392584
FROH>16	BS 80-89%	0.0353398	0.0016496	0.029803	0.00106251	0.0342494	0.00107262	0.0253904	0.00156848	0.0336119	0.00100033	0.0236938	0.0018817	0.0333177	0.00098431	0.0234435	0.00202233	0.0331794	0.00097338	0.0230401	0.00212909
FROH>16	BS 90-99%	0.0337389	0.00198066	0.0289383	0.00132536	0.0315617	0.00137117	0.0284504	0.00180473	0.0316362	0.0012776	0.0271955	0.00208386	0.0315858	0.00126897	0.0271189	0.0021391	0.0318267	0.00125194	0.0259704	0.00222973
FROH>32	BS < 60 %	0.00364726	0.00368089	0.00641651	0.00184045	0.00893309	0.00208359	0.00085302	0.0122846	0.00814258	0.00193398	0	0.00310127	0.00714959	0.00181275	0	0.00386908	0.00697936	0.00179033	0	0.00410216
FROH>32	BS 60-69%	0.00721475	0.00166286	0.00747297	0.00122696	0.00723398	0.0011061	0.00794318	0.00215424	0.00748413	0.00102167	0.0060638	0.00366948	0.00742656	0.00101802	0.00673756	0.00386908	0.00731403	0.00100988	0.00866257	0.0043854
FROH>32	BS 70-79%	0.0067696	0.00128542	0.00501436	0.00088243	0.00641785	0.00084608	0.00325074	0.00140682	0.00630886	0.00080459	0.0024034	0.00167488	0.00622316	0.00078435	0.00174953	0.00190822	0.00616512	0.0007718	0.00114293	0.00211835
FROH>32	BS 80-89%	0.00868472	0.00088497	0.00559802	0.00057001	0.00761793	0.0005786	0.00411927	0.00084608	0.00732341	0.00054103	0.00360048	0.00101773	0.0072991	0.00053146	0.00314301	0.00109192	0.00726489	0.00052523	0.0028585	0.00114884
FROH>32	BS 90-99%	0.0059857	0.00106258	0.00455649	0.00071103	0.00507153	0.00073965	0.00487201	0.00097353	0.00525589	0.000691	0.00431379	0.00112707	0.00521698	0.00068515	0.00437771	0.00115496	0.00534755	0.00067553	0.00389135	0.00120314
																		Colour legend:
																		blue: Surv1
																		yellow: Surv3
																		green: Surv5
																		purple: Surv7
																		red: Surv9

## Sheet: Tabelle1
Table S12. Least Squares means (LSM) and their corresponding standard errors (SE) of genomic inbreeding coefficients (FROH, FROH>4, FROH>8, FROH>16, FROH>32) by survival traits and US Brown Swiss classes.
		Surv1				Surv3				Surv5				Surv7				Surv9
	US BS class	LSM No	SE No	LSM Yes	SE Yes	LSM No	SE No	LSM Yes	SE Yes	LSM No	SE No	LSM Yes	SE Yes	LSM No	SE No	LSM Yes	SE Yes	LSM No	SE No	LSM Yes	SE Yes
FROH	BS < 60 %	0.11917395	0.01009074	0.10645436	0.00504537	0.13067612	0.00545404	0.07362916	0.00696662	0.12555047	0.00498247	0.0664355	0.00798973	0.1208521	0.00473988	0.05499751	0.01011667	0.11908427	0.00474342	0.05604678	0.01086854
FROH	BS 60-69%	0.13027134	0.00455853	0.11365745	0.00336358	0.12500908	0.00289536	0.09867128	0.00563897	0.12303655	0.00263209	0.07407511	0.00945358	0.12250848	0.00266187	0.07626254	0.01011667	0.12145083	0.00267565	0.08299374	0.01161896
FROH	BS 70-79%	0.12712136	0.00352384	0.1104321	0.00241907	0.12465854	0.00221473	0.09122546	0.00368251	0.1234547	0.00207283	0.08251164	0.00431495	0.12138083	0.00205086	0.08261446	0.00498951	0.11987965	0.00204485	0.08487783	0.00561249
FROH	BS 80-89%	0.12898464	0.00242605	0.11574871	0.00156263	0.12691804	0.00151456	0.10404524	0.00221473	0.1257822	0.00139385	0.09785957	0.00262195	0.12483442	0.00138963	0.0976596	0.00285509	0.12427436	0.00139157	0.09740852	0.0030438
FROH	BS 90-99%	0.13166877	0.00291294	0.11867148	0.0019492	0.12810232	0.00193612	0.11331717	0.00254832	0.12852102	0.00178021	0.10718191	0.00290364	0.12817613	0.0017915	0.10710554	0.00301994	0.12799299	0.0017898	0.10587396	0.00318768
FROH>4	BS < 60 %	0.10988571	0.00987299	0.09867605	0.00493649	0.12154368	0.00536079	0.06726551	0.00684751	0.11641244	0.00491145	0.06107506	0.00787584	0.11208456	0.00466614	0.050048	0.0099593	0.11045816	0.00466096	0.05083202	0.0106796
FROH>4	BS 60-69%	0.12046083	0.00446016	0.10576747	0.003291	0.11598122	0.00284586	0.09185237	0.00554256	0.1141517	0.00259457	0.06960834	0.00931882	0.11369199	0.00262046	0.07129947	0.0099593	0.11274535	0.00262914	0.07703819	0.01141697
FROH>4	BS 70-79%	0.11882914	0.0034478	0.10209226	0.00236687	0.11593262	0.00217686	0.08401045	0.00361956	0.11480531	0.00204329	0.07559453	0.00425344	0.1128352	0.00201896	0.07559823	0.00491189	0.11144962	0.0020093	0.07734762	0.00551492
FROH>4	BS 80-89%	0.11956684	0.0023737	0.10760042	0.00153074	0.11771	0.00148866	0.09693805	0.00218267	0.11661916	0.00137399	0.09148854	0.00259457	0.11571735	0.00136801	0.09151483	0.0028232	0.11525848	0.00136738	0.091096	0.00300566
FROH>4	BS 90-99%	0.12142669	0.00285009	0.10973719	0.00190713	0.11833745	0.00190301	0.1047166	0.00250476	0.11870682	0.00175484	0.09910799	0.00286225	0.1183581	0.00176364	0.09912868	0.00297296	0.11814555	0.00175869	0.09814875	0.00313227
FROH>8	BS < 60 %	0.07044909	0.00884469	0.06702363	0.00447869	0.08234283	0.00489734	0.04254359	0.00642694	0.07818755	0.00451637	0.03874312	0.0075157	0.07495506	0.00426408	0.03065685	0.00965321	0.07398156	0.00423589	0.03016956	0.01037576
FROH>8	BS 60-69%	0.07885143	0.00399563	0.06853685	0.00294823	0.07538858	0.00259983	0.05997561	0.00506339	0.07441142	0.00238587	0.04329628	0.00856922	0.07411783	0.00239467	0.04407979	0.00910114	0.07345407	0.00238936	0.04801405	0.01037576
FROH>8	BS 70-79%	0.0790884	0.0030887	0.06675449	0.00212035	0.0767284	0.00198867	0.05405281	0.00330664	0.07590704	0.00187893	0.04816386	0.00391129	0.07458823	0.00184499	0.04772181	0.00448865	0.07369018	0.00182606	0.04821831	0.00501197
FROH>8	BS 80-89%	0.07947502	0.00212647	0.07050452	0.00137131	0.07773999	0.00135997	0.06324909	0.00199398	0.0768412	0.00126346	0.0599388	0.00238587	0.07617972	0.00125014	0.06019046	0.00257993	0.07586555	0.00124268	0.05996704	0.00273155
FROH>8	BS 90-99%	0.07990165	0.00255324	0.07100988	0.0017085	0.07700804	0.00173849	0.06813287	0.00228821	0.07735959	0.00161368	0.06418339	0.00263201	0.07725993	0.00161167	0.0638143	0.00271679	0.07721143	0.0015983	0.06281154	0.00284661
FROH>16	BS < 60 %	0.02649181	0.00686121	0.02796417	0.00343061	0.03543507	0.00386257	0.01499988	0.00493379	0.03378232	0.00357577	0.01195152	0.00573399	0.03196046	0.00335737	0.00812292	0.00716589	0.03159684	0.00331794	0.00705224	0.00760236
FROH>16	BS 60-69%	0.03287082	0.00309958	0.0290867	0.00228707	0.03138522	0.00205051	0.02676206	0.00399354	0.03137842	0.00188897	0.01806567	0.00678455	0.03120647	0.00188547	0.01907022	0.00716589	0.03091955	0.00187157	0.02101324	0.00812727
FROH>16	BS 70-79%	0.03452299	0.00239604	0.0279457	0.00164485	0.03239288	0.00156848	0.02358201	0.00260797	0.03225574	0.00148761	0.0205051	0.00309671	0.03184699	0.00145268	0.01943098	0.0035342	0.03159775	0.00143034	0.01841157	0.00392584
FROH>16	BS 80-89%	0.03533983	0.0016496	0.02980301	0.00106251	0.03424938	0.00107262	0.02539039	0.00156848	0.03361186	0.00100033	0.02369378	0.0018817	0.03331766	0.00098431	0.02344354	0.00202233	0.03317942	0.00097338	0.02304011	0.00212909
FROH>16	BS 90-99%	0.03373889	0.00198066	0.02893829	0.00132536	0.03156168	0.00137117	0.02845039	0.00180473	0.03163621	0.0012776	0.02719546	0.00208386	0.03158578	0.00126897	0.02711892	0.0021391	0.03182671	0.00125194	0.02597042	0.00222973
FROH>32	BS < 60 %	0.00364726	0.00368089	0.00641651	0.00184045	0.00893309	0.00208359	0.00085302	0.01228457	0.00814258	0.00193398	0.000	0.00310127	0.00714959	0.00181275	0.000	0.00386908	0.00697936	0.00179033	0.000	0.00410216
FROH>32	BS 60-69%	0.00721475	0.00166286	0.00747297	0.00122696	0.00723398	0.0011061	0.00794318	0.00215424	0.00748413	0.00102167	0.0060638	0.00366948	0.00742656	0.00101802	0.00673756	0.00386908	0.00731403	0.00100988	0.00866257	0.0043854
FROH>32	BS 70-79%	0.0067696	0.00128542	0.00501436	0.00088243	0.00641785	0.00084608	0.00325074	0.00140682	0.00630886	0.00080459	0.0024034	0.00167488	0.00622316	0.00078435	0.00174953	0.00190822	0.00616512	0.0007718	0.00114293	0.00211835
FROH>32	BS 80-89%	0.00868472	0.00088497	0.00559802	0.00057001	0.00761793	0.0005786	0.00411927	0.00084608	0.00732341	0.00054103	0.00360048	0.00101773	0.0072991	0.00053146	0.00314301	0.00109192	0.00726489	0.00052523	0.0028585	0.00114884
FROH>32	BS 90-99%	0.0059857	0.00106258	0.00455649	0.00071103	0.00507153	0.00073965	0.00487201	0.00097353	0.00525589	0.000691	0.00431379	0.00112707	0.00521698	0.00068515	0.00437771	0.00115496	0.00534755	0.00067553	0.00389135	0.00120314
bold type:	significant differences between BS < 60% and BS 90-99% within the respective survival trait (p-Value < 0.05)
italic:	significant differences between LSM of cows survived and cows not survived in the respective survival trait (p-Value < 0.05)
