# Supplementary material for: Analyzing Runs of Homozygosity Reveals Patterns of Selection in German Brown Cattle
Source: Genes (Basel). 2024 Aug 9;15(8):1051. doi: 10.3390/genes15081051 (PMC11354284; doi:10.3390/genes15081051)
Supplement: Supplementary file 1 [file genes-15-01051-s001.zip › Supplementary Table S14.xlsx]

## Sheet: 30%
Table14a. Consensus ROH shared by at least 30% of the animals.
BTA	Start position	End position	Number of SNPs	MAF	Gene name	Gene ID
4	7,427,468	8,523,238	26	0.2832	ABCA13,UPP1,C4H7ORF57,SUN3,U6,CDK14	ENSBTAG00000003531,ENSBTAG00000008428,ENSBTAG00000035064,ENSBTAG00000008155,ENSBTAG00000044931,ENSBTAG00000050410,ENSBTAG00000045389,ENSBTAG00000048664
5	11,670,209	12,053,685	3	0.2358	CCDC59,METTL25	ENSBTAG00000036282,ENSBTAG00000008382
5	12,308,274	14,727,426	37	0.4287	TMTC2,U6,SLC6A15,LRRIQ1,TSPAN19	ENSBTAG00000002888,ENSBTAG00000044874,ENSBTAG00000045764,ENSBTAG00000014765,ENSBTAG00000045384,ENSBTAG00000018432,ENSBTAG00000027900,ENSBTAG00000047203
5	20,051,652	25,424,207	83	0.1591	CCER1,EPYC,KERA,LUM,DCN,U4,BTG1,PLEKHG7,U6,EEA1,NUDT4,UBE2N,MRPL42,SOCS2,CRADD,PLXNC1,CEP83,TMCC3,NDUFA12,NR2C1,FGD6,VEZT,METAP2,USP44,MUCL1	ENSBTAG00000007035,ENSBTAG00000007990,ENSBTAG00000014340,ENSBTAG00000001745,ENSBTAG00000003505,ENSBTAG00000044227,ENSBTAG00000043702,ENSBTAG00000020330,ENSBTAG00000051951,ENSBTAG00000051669,ENSBTAG00000033600,ENSBTAG00000052187,ENSBTAG00000049773,ENSBTAG00000000818,ENSBTAG00000045179,ENSBTAG00000000421,ENSBTAG00000054410,ENSBTAG00000007447,ENSBTAG00000021767,ENSBTAG00000033531,ENSBTAG00000002708,…
5	32,966,160	33,416,024	12	0.0624	PCED1B,AMIGO2,SLC38A4	ENSBTAG00000011838,ENSBTAG00000002025,ENSBTAG00000050492,ENSBTAG00000052030,ENSBTAG00000014197
5	35,119,402	36,333,541	8	0.3997	DBX2,NELL2,TMEM117,5S_RRNA	ENSBTAG00000006635,ENSBTAG00000032183,ENSBTAG00000032150,ENSBTAG00000032148,ENSBTAG00000043792
5	36,614,641	37,192,474	14	0.3198	TWF1,IRAK4,PUS7L,ADAMTS20,U6	ENSBTAG00000020938,ENSBTAG00000021105,ENSBTAG00000004718,ENSBTAG00000000395,ENSBTAG00000045574,ENSBTAG00000051939
5	70,651,696	71,150,379	9	0.1184	BTBD11,U6,PWP1,PRDM4,ASCL4,RTCB,BPIFC,FBXO7,SYN3	ENSBTAG00000027064,ENSBTAG00000054110,ENSBTAG00000004654,ENSBTAG00000012999,ENSBTAG00000046402,ENSBTAG00000011070,ENSBTAG00000011071,ENSBTAG00000020634,ENSBTAG00000020636
5	71,694,844	85,407,207	260	0.4558	MGC137211,MGC137014,LARGE1,ISX,HMGXB4,TOM1,HMOX1,MCM5,RASD2,MB,RBFOX2,APOL3,MYH9,U6,TXN2,FOXRED2,EIF3D,CACNG2,IFT27,PVALB,NCF4,CSF2RB,TEX33,TST,MPST,KCTD17,TMPRSS6,IL2RB,C1QTNF6,SSTR3,RAC2,BTA-MIR-1835,CYTH4,ELFN2,MFNG,CARD10,USP18,ALG10,SYT10,PKP2,YARS2,DNM1L,FGD4,BICD1,RESF1,AMN1,ETFBKMT,DENND5B,SINHCAF,CAPRIN2,IPO8,TMTC1,OVCH1,ERGIC2,FAR2,CCDC91,PTHLH,KLHL42,MANSC4,MRPS35,REP15,PPFIBP1,C5H12OR…	ENSBTAG00000030683,ENSBTAG00000018556,ENSBTAG00000026666,ENSBTAG00000021953,ENSBTAG00000053499,ENSBTAG00000044842,ENSBTAG00000055245,ENSBTAG00000007674,ENSBTAG00000010533,ENSBTAG00000045785,ENSBTAG00000015582,ENSBTAG00000015595,ENSBTAG00000017116,ENSBTAG00000005333,ENSBTAG00000049066,ENSBTAG00000020125,ENSBTAG00000046392,ENSBTAG00000049297,ENSBTAG00000037799,ENSBTAG00000052884,ENSBTAG00000055135,…
6	36,635,943	38,396,789	46	0.2229	PKD2,SPP1,MEPE,IBSP,LAP3,MED28,FAM184B,NCAPG,DCAF16,LCORL	ENSBTAG00000020031,ENSBTAG00000005260,ENSBTAG00000007568,ENSBTAG00000000470,ENSBTAG00000005989,ENSBTAG00000019441,ENSBTAG00000005932,ENSBTAG00000021582,ENSBTAG00000011973,ENSBTAG00000046561
6	46,870,589	51,441,525	112	0.4006	5S_RRNA,SNORA70,Y_RNA,U6,PCDH7	ENSBTAG00000029625,ENSBTAG00000042574,ENSBTAG00000052460,ENSBTAG00000044365,ENSBTAG00000000061,ENSBTAG00000049001,ENSBTAG00000048536
6	59,716,766	61,390,096	41	0.2802	APBB2,UCHL1,LIMCH1,7SK,PHOX2B,TMEM33,SLC30A9,5S_RRNA,BEND4,SHISA3,ATP8A1	ENSBTAG00000027569,ENSBTAG00000005078,ENSBTAG00000010677,ENSBTAG00000042558,ENSBTAG00000051208,ENSBTAG00000044166,ENSBTAG00000043958,ENSBTAG00000002550,ENSBTAG00000020367,ENSBTAG00000051279,ENSBTAG00000028065,ENSBTAG00000005567,ENSBTAG00000049215,ENSBTAG00000054299,ENSBTAG00000011156,ENSBTAG00000051484
6	73,770,751	95,406,549	381	0.1178	Y_RNA,ADGRL3,5S_RRNA,TECRL,EPHA5,CENPC,STAP1,UBA6,GNRHR,TMPRSS11D,TMPRSS11A,TMPRSS11F,TMPRSS11BNL,NAP1L1,U6,YTHDC1,UGT2B10,MGC152010,UGT2A1,SULT1B1,SULT1E1,CSN1S1,CSN2,HSTN,CSN1S2,ODAM,CSN3,CABS1,AMTN,AMBN,ENAM,JCHAIN,UTP3,RUFY3,GRSF1,MOB1B,DCK,SLC4A4,NPFFR2,ADAMTS3,SNORD42,COX18,ANKRD17,ALB,AFP,AFM,RASSF6,7SK,CXCL8,CXCL5,CXCL2,CXCL3,GRO1,MTHFD2L,EPGN,EREG,AREG,BTC,PARM1,RCHY1,THAP6,ODAPH,CDKL2,G…	ENSBTAG00000043492,ENSBTAG00000049338,ENSBTAG00000013918,ENSBTAG00000053291,ENSBTAG00000054580,ENSBTAG00000043627,ENSBTAG00000024826,ENSBTAG00000050977,ENSBTAG00000009438,ENSBTAG00000053125,ENSBTAG00000052362,ENSBTAG00000001323,ENSBTAG00000000962,ENSBTAG00000006837,ENSBTAG00000000438,ENSBTAG00000038648,ENSBTAG00000001925,ENSBTAG00000020298,ENSBTAG00000025920,ENSBTAG00000004412,ENSBTAG00000050708,…
11	64,576,376	69,126,370	83	0.3492	5S_RRNA,MEIS1,ETAA1,C1D,DNAAF10,PNO1,PPP3R1,CNRIP1,PLEK,FBXO48,APLF,PROKR1,ARHGAP25,BMP10,GKN2,GKN1,ANTXR1,7SK,GFPT1,NFU1,AAK1,ANXA4,GMCL1,SNRNP27,MXD1,ASPRV1,C11H2ORF42,TIA1,PCYOX1,SNRPG,EHD3,CAPN14,GALNT14,CAPN13	ENSBTAG00000043609,ENSBTAG00000008448,ENSBTAG00000011727,ENSBTAG00000052860,ENSBTAG00000052074,ENSBTAG00000049002,ENSBTAG00000010595,ENSBTAG00000010604,ENSBTAG00000010619,ENSBTAG00000001408,ENSBTAG00000009658,ENSBTAG00000047772,ENSBTAG00000018401,ENSBTAG00000050333,ENSBTAG00000023976,ENSBTAG00000000992,ENSBTAG00000038835,ENSBTAG00000017199,ENSBTAG00000012949,ENSBTAG00000007808,ENSBTAG00000043661,…
16	21,089,945	31,587,509	182	0.3437	GPATCH2,SPATA17,RRP15,TGFB2,U6,LYPLAL1,SLC30A10,EPRS1,BPNT1,IARS2,BTA-MIR-215,BTA-MIR-194-1,RAB3GAP2,BTA-MIR-664B,MARK1,C16H1ORF115,MTARC2,MTARC1,HLX,DUSP10,U8,HHIPL2,TAF1A,MIA3,AIDA,BROX,FAM177B,DISP1,TLR5,SUSD4,CCDC185,CAPN8,CAPN2,TP53BP2,FBXO28,DEGS1,NVL,CNIH4,WDR26,CNIH3,DNAH14,LBR,ENAH,SRP9,EPHX1,TMEM63A,LEFTY2,PYCR2,SDE2,H3-3A,ACBD3,MIXL1,LIN9,PARP1,STUM,ITPKB,PSEN2,COQ8A,CDC42BPA,5S_RRNA,A…	ENSBTAG00000001574,ENSBTAG00000052073,ENSBTAG00000009838,ENSBTAG00000005359,ENSBTAG00000045417,ENSBTAG00000049406,ENSBTAG00000015534,ENSBTAG00000004414,ENSBTAG00000053392,ENSBTAG00000006898,ENSBTAG00000004064,ENSBTAG00000012582,ENSBTAG00000030056,ENSBTAG00000030053,ENSBTAG00000012585,ENSBTAG00000042602,ENSBTAG00000050022,ENSBTAG00000010460,ENSBTAG00000048856,ENSBTAG00000053321,ENSBTAG00000016277,…
19	47,151,917	50,838,402	77	0.0537	MARCHF10,TANC2,CYB561,ACE,KCNH6,DCAF7,TACO1,MAP3K3,LIMD2,STRADA,CCDC47,DDX42,FTSJ3,PSMC5,SMARCD2,BTA-MIR-10173,TCAM1,GH1,CD79B,SCN4A,ERN1,TEX2,PECAM1,MILR1,POLG2,DDX5,BTA-MIR-3064,CEP95,SMURF2,KPNA2,C19H17ORF58,BPTF,NOL11,PITPNC1,U6,5S_RRNA,PSMD12,METRNL,B3GNTL1,TBCD,BTA-MIR-2344,ZNF750,SNORA73,FN3KRP,RAB40B,WDR45B,FOXK2,NARF,CYBC1,HEXD,OGFOD3,BTA-MIR-2345,SECTM1A,CSNK1D,SLC16A3,CCDC57,FASN,DUS1L…	ENSBTAG00000004637,ENSBTAG00000004249,ENSBTAG00000020810,ENSBTAG00000024950,ENSBTAG00000038138,ENSBTAG00000016613,ENSBTAG00000003500,ENSBTAG00000009885,ENSBTAG00000008151,ENSBTAG00000008154,ENSBTAG00000000056,ENSBTAG00000011834,ENSBTAG00000021058,ENSBTAG00000021060,ENSBTAG00000021061,ENSBTAG00000021062,ENSBTAG00000048610,ENSBTAG00000024947,ENSBTAG00000017220,ENSBTAG00000044204,ENSBTAG00000004770,…

## Sheet: 40%
Table S14b. Consensus ROH shared by at least 40% of the animals.
BTA	Start position	End position	Number of SNPs	MAF	Gene name	Gene ID
5	74,891,674	76,888,810	54	0.3574	TXN2,FOXRED2,EIF3D,CACNG2,IFT27,PVALB,NCF4,CSF2RB,TEX33,TST,MPST,KCTD17,TMPRSS6,IL2RB,C1QTNF6,SSTR3,RAC2,BTA-MIR-1835,CYTH4,ELFN2,MFNG,CARD10,U6,USP18,ALG10,SYT10	ENSBTAG00000000014,ENSBTAG00000000015,ENSBTAG00000001988,ENSBTAG00000054427,ENSBTAG00000010865,ENSBTAG00000026657,ENSBTAG00000008137,ENSBTAG00000048453,ENSBTAG00000019159,ENSBTAG00000007531,ENSBTAG00000009064,ENSBTAG00000032114,ENSBTAG00000030652,ENSBTAG00000030650,ENSBTAG00000030648,ENSBTAG00000030646,ENSBTAG00000032152,ENSBTAG00000016345,ENSBTAG00000008074,ENSBTAG00000008910,ENSBTAG00000011043,…
5	77,080,300	78,895,966	32	0.2195	PKP2,YARS2,DNM1L,FGD4,U6,BICD1,RESF1,AMN1,ETFBKMT,DENND5B,SINHCAF,CAPRIN2,IPO8	ENSBTAG00000002651,ENSBTAG00000011399,ENSBTAG00000011395,ENSBTAG00000005453,ENSBTAG00000053145,ENSBTAG00000006734,ENSBTAG00000004999,ENSBTAG00000014156,ENSBTAG00000000877,ENSBTAG00000042848,ENSBTAG00000020315,ENSBTAG00000001161,ENSBTAG00000019373,ENSBTAG00000014106
6	49,731,100	50,316,384	18	0.2561	PCDH7	ENSBTAG00000000061
6	50,455,132	50,703,585	7	0.1529		ENSBTAG00000048536
6	73,932,138	75,684,879	19	0.2995	Y_RNA	ENSBTAG00000043492,ENSBTAG00000049338
6	76,634,488	81,424,842	93	0.2424	ADGRL3,5S_RRNA,TECRL,EPHA5	ENSBTAG00000013918,ENSBTAG00000053291,ENSBTAG00000054580,ENSBTAG00000043627,ENSBTAG00000024826,ENSBTAG00000050977,ENSBTAG00000009438,ENSBTAG00000053125
6	81,624,253	91,492,398	170	0.1383	CENPC,STAP1,UBA6,GNRHR,TMPRSS11D,TMPRSS11A,TMPRSS11F,TMPRSS11BNL,NAP1L1,5S_RRNA,U6,YTHDC1,UGT2B10,MGC152010,UGT2A1,SULT1B1,SULT1E1,CSN1S1,CSN2,HSTN,CSN1S2,ODAM,CSN3,CABS1,AMTN,AMBN,ENAM,JCHAIN,UTP3,RUFY3,GRSF1,MOB1B,DCK,SLC4A4,NPFFR2,ADAMTS3,SNORD42,COX18,ANKRD17,ALB,AFP,AFM,RASSF6,7SK,CXCL8,CXCL5,CXCL2,CXCL3,GRO1,MTHFD2L,EPGN,EREG,AREG,BTC,PARM1,RCHY1,THAP6,ODAPH,CDKL2,G3BP2,USO1,U1,PPEF2,NAAA,S…	ENSBTAG00000052362,ENSBTAG00000001323,ENSBTAG00000000962,ENSBTAG00000006837,ENSBTAG00000000438,ENSBTAG00000038648,ENSBTAG00000001925,ENSBTAG00000020298,ENSBTAG00000025920,ENSBTAG00000004412,ENSBTAG00000050708,ENSBTAG00000048377,ENSBTAG00000032360,ENSBTAG00000038520,ENSBTAG00000044890,ENSBTAG00000044396,ENSBTAG00000015572,ENSBTAG00000035726,ENSBTAG00000048013,ENSBTAG00000051713,ENSBTAG00000054846,…
16	21,496,181	29,716,390	127	0.2714	RRP15,TGFB2,U6,LYPLAL1,SLC30A10,EPRS1,BPNT1,IARS2,BTA-MIR-215,BTA-MIR-194-1,RAB3GAP2,BTA-MIR-664B,MARK1,C16H1ORF115,MTARC2,MTARC1,HLX,DUSP10,U8,HHIPL2,TAF1A,MIA3,AIDA,BROX,FAM177B,DISP1,TLR5,SUSD4,CCDC185,CAPN8,CAPN2,TP53BP2,FBXO28,DEGS1,NVL,CNIH4,WDR26,CNIH3,DNAH14,LBR,ENAH,SRP9,EPHX1,TMEM63A,LEFTY2,PYCR2,SDE2,H3-3A,ACBD3,MIXL1,LIN9,PARP1,STUM,ITPKB	ENSBTAG00000009838,ENSBTAG00000005359,ENSBTAG00000045417,ENSBTAG00000049406,ENSBTAG00000015534,ENSBTAG00000004414,ENSBTAG00000053392,ENSBTAG00000006898,ENSBTAG00000004064,ENSBTAG00000012582,ENSBTAG00000030056,ENSBTAG00000030053,ENSBTAG00000012585,ENSBTAG00000042602,ENSBTAG00000050022,ENSBTAG00000010460,ENSBTAG00000048856,ENSBTAG00000053321,ENSBTAG00000016277,ENSBTAG00000047287,ENSBTAG00000051034,…

## Sheet: 50%
Table S14c. Consensus ROH shared by at least 50% of the animals.
BTA	Start position	End position	Number of SNPs	MAF	Gene name	Gene ID
6	85,633,295	88,134,986	47	0.2388	CSN3,CABS1,AMTN,AMBN,ENAM,JCHAIN,UTP3,RUFY3,GRSF1,MOB1B,DCK,SLC4A4,GC,NPFFR2,ADAMTS3,SNORD42	ENSBTAG00000039787,ENSBTAG00000049824,ENSBTAG00000019849,ENSBTAG00000007816,ENSBTAG00000048522,ENSBTAG00000002928,ENSBTAG00000004793,ENSBTAG00000010346,ENSBTAG00000018531,ENSBTAG00000055134,ENSBTAG00000009310,ENSBTAG00000016795,ENSBTAG00000008577,ENSBTAG00000051236,ENSBTAG00000016290,ENSBTAG00000012397,ENSBTAG00000002348,ENSBTAG00000013718,ENSBTAG00000049290,ENSBTAG00000009070,ENSBTAG00000006507,…
