# Supplementary material for: Analyzing Runs of Homozygosity Reveals Patterns of Selection in German Brown Cattle
Source: Genes (Basel). 2024 Aug 9;15(8):1051. doi: 10.3390/genes15081051 (PMC11354284; doi:10.3390/genes15081051)
Supplement: Supplementary file 1 [file genes-15-01051-s001.zip › Supplementary Table S16a-16c.xlsx]

## Sheet: Tabelle16c
Table S16c. Comparison of the distribution of the ROH islands of the 95th percentile between US Brown Swiss classes in German Brown.
	BS<60%				BS 60-69%				BS 70-79%				BS 80-89%				BS 90-99%					All				Present in number of US Brown Swiss classes
No	BTA	Number of SNPs	Start position (bp)	End position (bp)	BTA	Number of SNPs	Start position (bp)	End position (bp)	BTA	Number of SNPs	Start position (bp)	End position (bp)	BTA	Number of SNPs	Start position (bp)	End position (bp)	BTA	Number of SNPs	Start position (bp)	End position (bp)		BTA	Number of SNPs	Start position (bp)	End position (bp)
1	2	108	76255186	81737952
2	2	7	122648996	122819608
	3	12	49574985	50646656
3	3	70	58161126	61459429
4					4	126	1697818	10115683	4	101	5115112	10319594	4	89	5574945	10319594	4	43	6418053	8886977		4	97	76255186	10319594	4
5					4	2	15628973	15667206					4	2	15628973	15667206
6					4	23	62357256	63280422
7	5	230	10675885	37192474	5	254	10675885	27670995	5	250	10675885	27670995	5	111	10365435	16930027	5	192	7320087	16866061		5	250	10675885	27670995	5
8													5	123	19468540	27670995	5	127	19295836	27670995
9					5	87	32428588	37192474	5	159	32428588	43313244	5	142	32428588	40618209	5	165	32428588	46321470		5	142	32428588	40618209	4
10	5	447	70651696	96995660	5	495	70651696	98520245	5	291	70651696	87497357	5	353	70651696	90614584	5	298	68903200	87436773		5	353	70651696	90614584	5
11									5	37	94576821	96995660	5	66	93441439	98520245	5	34	95028489	96995660		5	37	94576821	96995660	3
12																	6	9	28366514	29062262		6	4	28366514	28873303	1
13	6	119	14966639	20357969	6	62	15819910	18261860	6	12	17237451	17940909
14	6	665	26679658	67516417	6	67	26679658	31258805
15					6	477	36441375	62402038	6	134	35909397	40928447	6	55	36635943	38855070	6	176	32892112	40928447		6	119	36441375	40928447	3
16									6	219	43579172	53443172	6	888	43579172	97134873	6	270	43579172	56589533		6	343	43579172	62594145	3
17									6	53	59716766	62379628					6	103	58077967	66155012
18	6	368	73770751	96773255	6	428	72945112	97134873	6	381	73770751	95406549					6	438	70246689	97134873		6	436	70246689	97134873	4
19	6	27	110290107	111246611
20													7	75	17712946	21107855	7	31	19604569	21029344
21	7	67	41644275	45124464	7	67	41644275	45124464
22	11	194	28518141	37737426	11	235	27921135	38929977	11	1	31718255	31718255	11	5	31718255	32068438	11	17	31338818	32068438		11	17	31338818	32068438	5
23	11	100	64307937	69532252	11	87	64883516	69532252	11	88	64352461	69126370	11	100	64307937	69532252	11	94	64576376	69532252		11	100	64307937	6953225	5
24					11	35	88557682	93606537	11	12	88617471	89260613	11	32	88557682	97713567	11	72	86737211	92712210		11	14	88557682	89303530	4
25					12	22	54975717	56276159									12	9	55711528	56174581
26									12	6	62971636	63111014	12	6	62971636	63111014	12	55	62971636	65371475		12	6	62971636	63111014	3
27													12	4	67305785	67514012	12	8	67305785	67741619		12	4	67305785	67514012	2
28	12	49	81482828	83880302	12	155	77557044	85293796	12	25	82678064	84573162	12		77277035	84820763	12	129	78500125	85195005		12	113	78500125	85083401	5
29	13	15	61335288	61990674													13	46	47126710	53080076
30	14	64	33981693	38651158	14	84	47227725	52544103	14	67	49446636	52544103
31	14	5	52882769	53193788
32	16	140	21058909	29760720	16	208	20297366	31896105	16	233	20127505	32672943	16	205	20297366	31587509	16	277	17049059	32672943		16	216	20127505	31896105	5
33	16	19	55777077	56492768
34	17	116	41608822	46338051	17	16	42528991	43218847
35					19	73	45297607	49009124	19	130	45297607	51427990	19	153	45297607	52552004	19	153	45297607	52552004		19	153	45297607	52552004	4
36	20	85	21658212	26721455	20	91	21199073	26618848	20	83	21199073	26352669	20	48	22523592	25160596	20	72	22411430	26618848		20	79	21658212	26352669	5
37													21	16	46448375	47433758
38	22	310	12008710	31409453	22	69	12557991	19055469	22	18	12784839	15030377
39					22	27	29541201	31409453	22	27	29541201	31409453
40	23	1	8567435	8567435
41	25				25	97	786780	4806648	25	24	3153074	4113187
42	28	139	15972452	23434162	28	66	15998881	19756973	28	28	16881632	19756973
Colour legends
		ROH island common in all US BrownSwiss classes							ROH island common to BS <70%						ROH island common to BS >69%
		ROH island common to BS <60%							ROH island common to BS <80%						ROH island common to BS >79%
		ROH island common to BS 60-69%
		ROH island common to BS 80-89%
		ROH island common to BS 90-99%

## Sheet: Tabelle16a
Table S16a. ROH islands with the number of included SNPs (SNPs), start and end position in bp defined as the 95th percentile in German Brown.
	BS<60%
No	BTA	Number of SNPs	Start position (bp)	End position (bp)
1	4	97	76255186	10319594
2	5	250	10675885	27670995
3	5	142	32428588	40618209
4	5	353	70651696	90614584
5	5	37	94576821	96995660
6	6	4	28366514	28873303
7	6	119	36441375	40928447
8	6	343	43579172	62594145
9	6	436	70246689	97134873
10	11	17	31338818	32068438
11	11	100	64307937	6953225
12	11	14	88557682	89303530
13	12	6	62971636	63111014
14	12	4	67305785	67514012
15	12	113	78500125	85083401
16	16	216	20127505	31896105
17	19	153	45297607	52552004
18	20	79	21658212	26352669

## Sheet: Tabelle16b
Table S16b. ROH islands with the number of included SNPs (SNPs), start and end position in bp defined as the 95th percentile by US Brown Swiss classes in German Brown.
	BS<60%					BS 60-69%					BS 70-79%					BS 80-89%					BS 90-99%
	BTA	Number of SNPs	Start position (bp)	End position (bp)		BTA	Number of SNPs	Start position (bp)	End position (bp)		BTA	Number of SNPs	Start position (bp)	End position (bp)		BTA	Number of SNPs	Start position (bp)	End position (bp)		BTA	Number of SNPs	Start position (bp)	End position (bp)
	2	108	76255186	81737952
	2	7	122648996	122819608
	3	82	49574985	61459429
						4	126	1697818	10115683		4	101	5115112	10319594		4	89	5574945	10319594		4	43	6418053	8886977
						4	2	15628973	15667206							4	2	15628973	15667206
						4	23	62357256	63280422
	5	230	10675885	37192474		5	254	10675885	27670995		5	250	10675885	27670995		5	111	10365435	16930027		5	192	7320087	16866061
																5	123	19468540	27670995		5	127	19295836	27670995
						5	87	32428588	37192474		5	159	32428588	43313244		5	142	32428588	40618209		5	165	32428588	46321470
	5	447	70651696	96995660		5	495	70651696	98520245		5	291	70651696	87497357		5	353	70651696	90614584		5	298	68903200	87436773
											5	37	94576821	96995660		5	66	93441439	98520245		5	34	95028489	96995660
																					6	9	2836651	29062262
	6	119	14966639	20357969		6	62	15819910	18261860		6	12	17237451	17940909
	6	665	26679658	67516417		6	67	26679658	31258805
						6	477	36441375	62402038		6	134	35909397	40928447		6	55	36635943	38855070		6	176	32892112	40928447
											6	219	43579172	53443172		6	888	43579172	97134873		6	270	43579172	56589533
											6	53	59716766	62379628							6	103	58077967	66155012
	6	368	73770751	96773255		6	428	72945112	97134873		6	381	73770751	95406549							6	438	70246689	97134873
	6	27	110290107	111246611
																7	75	17712946	21107855		7	31	19604569	21029344
	7	67	41644275	45124464		7	67	41644275	45124464
	11	194	28518141	37737426		11	235	27921135	38929977		11	1	31718255	31718255		11	5	31718255	32068438		11	17	31338818	32068438
	11	100	64307937	69532252		11	87	64883516	69532252		11	88	64352461	69126370		11	100	64307937	69532252		11	94	64576376	69532252
						11	35	88557682	93606537		11	12	88617471	89260613		11	32	88557682	97713567		11	72	86737211	92712210
						12	22	54975717	56276159												12	9	55711528	56174581
											12	6	62971636	63111014		12	6	62971636	63111014		12	55	62971636	65371475
																12	4	67305785	67514012		12	8	67305785	67741619
	12	49	81482828	83880302		12	155	77557044	85293796		12	25	82678064	84573162		12		77277035	84820763		12	129	78500125	85195005
	13	15	61335288	61990674																	13	46	47126710	53080076
	14	64	33981693	38651158		14	84	47227725	52544103		14	67	49446636	52544103
	14	5	52882769	53193788
	16	140	21058909	29760720		16	208	20297366	31896105		16	233	20127505	32672943		16	205	20297366	31587509		16	277	17049059	32672943
	16	19	55777077	56492768
	17	116	41608822	46338051		17	16	42528991	43218847
						19	73	45297607	49009124		19	130	45297607	51427990		19	153	45297607	52552004		19	153	45297607	52552004
	20	85	21658212	26721455		20	91	21199073	26618848		20	83	21199073	26352669		20	48	22523592	25160596		20	72	22411430	26618848
																21	16	46448375	47433758
	22	310	12008710	31409453		22	69	12557991	19055469		22	18	12784839	15030377
						22	27	29541201	31409453		22	27	29541201	31409453
	23	1	8567435	8567435
	25					25	97	786780	4806648		25	24	3153074	4113187
	28	139	15972452	23434162		28	66	15998881	19756973		28	28	16881632	19756973
