# Supplementary material for: Analyzing Runs of Homozygosity Reveals Patterns of Selection in German Brown Cattle
Source: Genes (Basel). 2024 Aug 9;15(8):1051. doi: 10.3390/genes15081051 (PMC11354284; doi:10.3390/genes15081051)
Supplement: Supplementary file 1 [file genes-15-01051-s001.zip › Supplementary Table S19_Panther-rev.xlsx]

## Sheet: ROH-Islands 99%
Table S20. Panther gene enrichment analysis of ROH islands.
BTA	Number of SNPs	Start position (bp)	End position (bp)	Number of genes	Genes
5	78	74,891,674	78,859,007	46	TXN2, FOXRED2, EIF3D, CACNG2, IFT27, PVALB, NCF4, CSF2RB, TEX33, TST, MPST, KCTD17, TMPRSS6, IL2RB, CIQTNF6, SSTR3, RAC2, bta-mir-1835, CYTH4, ELFN2, MFNG, CARD10, U6, U6, USP18, ALG10, SYT10, PKP2, YARS2, DNM1L, FGD4, U6, BICD1, RESF1, AMN1, ETFBKMT, U6, DENND5B, SINHCAF, CAPRIN2, IPO8
6	18	49,731,100	50,316,384	1	PCDH7
6	281	73,932,138	91,492,398	123	Y RNA, ADGRL3, 5S rRNA, TECRL, EPHA5, CENPC, STAP1, UBA6, GNRHR, TMPRSS11D, TMPRSS11A, TMPRSS11F, TMPRSS11BNL, NAP1L1, TMPRSS11E, 5S rRNA, U6, YTHDC1, UGT2B10, 5S rRNA, MGC152010, UGT2A1, SULT1B1, SULT1E1, CSN1S1, CSN2, HSTN, CSN1S2, ODAM, CSN3, CABS1, AMTN, AMBN, ENAM, JCHAIN, UTP3, RUFY3, GRSF1, MOB1B, DCK, SLC4A4, GC, NPFFR2, ADAMTS3, SNORD42, COX18, ANKRD17, ALB, AFP, AFM, RASSF, 7SK, CXCL8, …
16	127	21,496,181	29,716,390	67	RRP15, TGFB2, U6, LYPLAL1, SLC30A10, EPRS1, BPNT1, IARS2, bta-mir-215, bta-mir-194-1, RAB3GAP2, SNORA36B, bta-mir-664b, MARK1, C16H1orf115, MTARC2, MTARC1, HLX, DUSP10, U8, HHIPL2, TAF1A, MIA3, AIDA, BROX, FAM177B, DISP1, TLR5, SUSD4, CCDC185, CAPN8, CAPN2, TP53BP2, FBXO28, DEGS1, NVL, CNIH4, WDR26, CNIH3, DNAH14, LBR, ENAH, SRP9, EPHX1, TMEM63A, LEFTY2, PYCR2, SDE2, H3-3A, ACBD3, MIXL1, LIN9, PA…

## Sheet: Molecular Function
Table S20. Panther gene enrichment analysis of ROH islands.
Molecular function
BTA	Start position	End position	Molecular function	Genes	Number of genes
5	74,891,674	78,859,007	binding (GO:0005488)	CARD10, SYT10, SSTR3, PKP2, DNM1L, PVALB, RESF1, RAC2, IFT27, KCTD17, BICD1, EFI3D, CAPRIN2, DENND5B, FOXRED2	15	32.6%
			catalytic activity (GO:0003824)	YARS2, ALG10, DNM1L, RAC2, IFT27, ETFBKMT, TST, MFNG, MPST, FOXRED2, USP18, TST	12	26.1%
			No PANTHER category is assigned (UNCLASSIFIED)	AMN1, ELFN2, SINHCAF, CYTH4, TMPRSS6, FGD4, IPO8, TEX33, TXN2	10	21.7%
			molecular transducer activity (GO:0060089)	CSF2RB, SSTR3, IL2RB	3	6.5%
			molecular function regulator activity (GO:0098772)	NCF4, CACNG2, DENND5B	3	6.5%
			translation regulator activity (GO:0045182)	EIF3D	1	2.2%
			molecular adaptor activity (GO:0060090)	BICD1	1	2.2%
			transporter activity (GO:0005215)	CACNG2	1	2.2%
6	49,731,100	50,316,384	No PANTHER category is assigned (UNCLASSIFIED)	PCDH7	1	1
6	73,932,138	91,492,398	No PANTHER category is assigned (UNCLASSIFIED)	CSN3, HSTN, THAP6, HSTN, CXCL3, AMTN, SDAD1, CXCL11, CSN3, SDAD1, RUFY3, ADGRL3, CXCL9, ENAM, AFM, CXCL10, TMPRSS11BNL, ALB, ODAPH, CSN1S1, CCDC158, GRSF1, ANKRD17, RCHY1, COX18, TMPRSS11D, AFP, CXCL8, CSN2, UTP3, TMPRSS11E, ODAM, ALB, TMPRSS11A, USO1, STBD1, JCHAIN, CSN2, CSN3, TMPRSS11F, CXCL8, PARM1	42	43.3%
			binding (GO:0005488)	GC, PPEF2, AMBN, BTC, AMBN, YTHDC1, NAP1L1, GC, EREG, NAP1L1, CSN1S2, G3BP2, GC, GNRHR, SHROOM3, CABS1, STAP1, AREG, BTC, CENPC, NPFFR2, EPGN	22	22.7%
			catalytic activity (GO:0003824)	SULT1B1, ADAMTS3, MGC152010, UBA6, CDKL2, GC, ART3, DCK, SULT1E1, TECRL, NAAA, MTHFD2L, EPHA5, UGT2A1, SULT1E1, UGT2B10	16	16.5%
			molecular function regulator activity (GO:0098772)	AMBN, MOB1B, BTC, AMBN, EREG, AREG, BTC, EPGN	8	8.2%
			molecular transducer activity (GO:0060089)	GNRHR, NPFFR2, EPHA5	3	3.1%
			transporter activity (GO:0005215)	SLC4A4, SLC4A4	2	2.1%
			cargo receptor activity (GO:0038024)	SCARB2	1	1.0%
			ATP-dependent activity (GO:0140657)	UBA6	1	1.0%
			molecular adaptor activity (GO:0060090)	STAP1	1	1.0%
			structural molecule activity (GO:0005198)	NUP54	1	1.0%
16	21,496,181	29,716,390	No PANTHER category is assigned (UNCLASSIFIED)	SUSD4, SDE2, RAB3GAP2, BPNT1, MIXL1, BROX, ACBD3, MIA3, CCDC185, WDR26, CNIH4, FBXO28, TMEM63A, SRP9, STUM, ENAH, C16H1orf115, HHIPL2, FAM177B, RRP15, CNIH3, TAF1A	23	40.4%
			catalytic activity (GO:0003824)	MTARC2, LYPLAL1, MARK1, DUSP10, ITPKB, DEGS1, LBR, IARS2, PARP1, EPRS1, CAPN2, PARP1, EPHX1, CAPN8, NVL, MTARC1, PYCR2	17	29.8%
			binding (GO:0005488)	LEFTY2, MTARC2, TGFB2, LIN9, HLX, NVL, AIDA, TP53BP2, MTARC1	9	15.8%
			ATP-dependent activity (GO:0140657)	DNAH14, NVL	2	3.5%
			molecular function regulator activity (GO:0098772)	LEFTY2, TGFB2	2	3.5%
			transporter activity (GO:0005215)	SCL30A10, DISP1	2	3.5%
			molecular transducer activity (GO:0060089)	TLR5	1	1.8%
			cytoskeletal motor activity (GO:0003774)	DNAH14	1	1.8%

## Sheet: Biological Process
Table S20. Panther gene enrichment analysis of ROH islands.
Biological Process
BTA	Start position	End position	Biological process	Genes	Number of genes
5	74,891,674	78,859,007	cellular process (GO:0009987)	SYT10, CSF2RB, YARS2, SSTR3, PKP2, NCF4, DNM1L, RAC2, CACNG2, FGD4, IPO8, EIF3D, IL2RB	13	21.0
			No PANTHER category is assigned (UNCLASSIFIED)	CARD10, ELFN2, AMN1, PVALB, ETFBKMT, CYTH4, TST, TMPRSS6, MPST, TEX33, DENND5B, FOXRED2, TST	13	21.1
			biological regulation (GO:0065007)	SYT10, CSF2RB, SSTR3, RESF1, RAC2, CACNG2, SINHCAF, MFNG, BICD1, CAPRIN2, IL2RB	11	17.7%
			metabolic process (GO:0008152)	YARS2, ALG10, AMN1, NCF4, KCTD17, EIF3D, USP18,	7	11.3%
			localization (GO:0051179)	SYT10, PKP2, RAC2, IFT27, CACNG2, IPO8	6	9.7%
			response to stimulus (GO:0050896)	SYT10, CSF2RB, SSTR3, RAC2, IL2RB	5	8.1%
			multicellular organismal process (GO:0032501)	PKP2, RAC2, CACNG2	3	4.8%
			developmental process (GO:0032502)	PKP2, RAC2	2	3.2%
			homeostatic process (GO:0042592)	TXN2	1	1.6%
			locomotion (GO:0040011)	RAC2	1	1.6%
6	49,731,100	50,316,384	cellular process (GO:0009987)	PCDH7	1	1
6	73,932,138	91,492,398	cellular process (GO:0009987)	AMBN, SULT1B1, MOB1B, ADAMTS3, SDAD1, BTC, UBA6, AMBN, CDKL2, NUP54, YTHDC1, SLC4A4, NAP1L1, SDAD1, EREG, ADGRL3, NAP1L1, SLC4A4, SULT1E1, TECRL, GNRHR, SHROOM3, COX18, STAP1, AREG, UTP3, MTHFD2L, SCARB2, BTC, CENPC, NPFFR2, EPGN, EPHA5, SULT1E1	34	23.3%
			No PANTHER category is assigned (UNCLASSIFIED)	HSTN, THAP6, HSTN, CXCL3, AMTN, MGC152010, CXCL11, CXCL9, ART3, ENAM, CSN1S2, DCK, G3BP2, CXCL10, TMPRSS11BNL, NAAA, CCDC158, GRSF1, RCHY1, TMPRSS11D, CXCL8, CSN2, TMPRSS11E, ODAM, TMPRSS11A, USO1, STBD1, JCHAIN, CSN2, UGT2A1, TMPRSS11F, CXCL8, UGT2B10	33	22.6%
			biological regulation (GO:0065007)	PPEF2, MOB1B, BTC, YTHDC1, CSN3, SLC4A4, RUFY3, EREG, ADGRL3, SLC4A4, ODAPH, GNRHR, STAP1, AREG, SCARB2, BTC, NPFFR2, EPGN, EPHA5, CSN3, PARM1	21	14.4%
			localization (GO:0051179)	GC, SDAD1, NUP54, CSN3, SLC4A4, SDAD1, AFM, SLC4A4, ALB, GC, COX18, AFP, SCARB2, ALB, CENPC, CSN3	16	11.0%
			response to stimulus (GO:0050896)	MOB1B, BTC, UBA6, EREG, ADGRL3, CSN1S1, GNRHR, ANKRD17, STAP1, AREG, BTC, NPFFR2, EPGN, EPHA5	14	9.6%
			metabolic process (GO:0008152)	CSN3, SULT1B1, ADAMTS3, UBA6, CDKL2, YTHDC1, GC, SULT1E1, TECRL, UTP3, MTHFD2L, EPHA5, SULT1E1	13	8.9%
			developmental process (GO:0032502)	CSN3, CABS1, EPHA5, CSN3	4	2.7%
			reproductive process (GO:0022414)	CABS1, CENPC	2	1.4%
			reproduction (GO:0000003)	CABS1, CENPC	2	1.4%
			homeostatic process (GO:0042592)	SCL4A4, SLC4A4	2	1.4%
			multicellular organismal process (GO:0032501)	CABS1, EPHA5	2	1.4%
			biological process involved in interspecies interaction between organisms (GO:0044419)	ANKRD17	1	0.7%
			locomotion (GO:0040011)	EPHA5	1	0.7%
			immune system process (GO:0002376)	ANKRD17	1	0.7%
16	21,496,181	29,716,390	cellular process (GO:0009987)	SLC30A10, MTARC2, TGFB2, MARK1, ITPKB, DNAH14, TLR5, DEGS1, MIA3, MIA3, IARS2, CNIH4, PARP1, EPRS1, SRP9, DISP1, PARP1, EPHX1, NVL, RRP15, MTARC1, CNIH3, PYCR2	23	27.4%
			No PANTHER category is assigned (UNCLASSIFIED)	SDE2, BPNT1, MIXL1, BROX, ACBD3, CCDC185, WDR26, TMEM63A, HLX, STUM, ENAH, C16H1orf115, HHIPL2, FAM177B, AIDA, TP53BP2, TAF1A	17	20.2%
			metabolic process (GO:0008152)	MTARC2, LYPLAL1, ITPKB, DEGS1, LBR, IARS2, FBXO28, PARP1, EPRS1, CAPN2, PARP1, EPHX1, CAPN8, RRP15, MTARC1, PYCR2	16	19.0%
			biological regulation (GO:0065007)	SUSD4, TGFB2, MARK1, DUSP10, RAB3GAP2, TLR5, LIN9, DISP1, NVL, CNIH3	10	11.9%
			response to stimulus (GO:0050896)	SLC30A10, TGFB2, MARK1, TLR5, PARP1, DISP1, PARP1,	7	8.3%
			localization (GO:0051179)	SLC30A10, MIA3, MIA3, CNIH4, SRP9, CNIH3,	6	7.1%
			detoxification (GO:0098754)	SLC30A10	1	1.2%
			homeostatic process (GO:0042592)	SLC30A10	1	1.2%
			developmental process (GO:0032502)	LEFTY2	1	1.2%
			multicellular organismal process (GO:0032501)	LEFTY2	1	1.2%
			immune system process (GO:0002376)	TLR5	1	1.2%

## Sheet: Protein class
Table S20. Panther gene enrichment analysis of ROH islands.
Protein class
BTA	Start position	End position	Protein class	Genes	Number of genes
5	74,891,674	78,859,007	metabolite interconversion enzyme (PC00262)	ALG10, ETFBKMT, TST, MFNG, MPST, TXN2, FOXRED2, TST	8	21.6%
			No PANTHER category is assigned (UNCLASSIFIED)	AMN1, RESF1, SINHCAF, BICD1, TEX33, DENND5B	6	16.2%
			protein-binding activity modulator (PC00095)	RAC2, IFT27, CYTH4, FGD4	4	10.8%
			transmembrane signal receptor (PC00197)	CSF2RB, SSTR3, ELFN2, IL2RB	4	10.8%
			transporter (PC00227)	AMN1, CACNG2, IPO8	3	8.1%
			scaffold/adaptor protein (PC00226)	CARD10, NCF4, KCTD17	3	8.1%
			protein modifying enzyme (PC00260)	TMPRSS6, USP18	2	5.4%
			membrane traffic protein (PC00150)	SYT10, DNM1L	2	5.4%
			translational protein (PC00263)	YARS2, EIF3D	2	5.4%
			RNA metabolism protein (PC00031)	CAPRIN2	1	2.7%
			calcium-binding protein (PC00060)	PVALB	1	2.7%
			cytoskeletal protein (PC00085)	PKP2	1	2.7%
6	49,731,100	50,316,384	cell adhesion molecule (PC00069)	PCDH7	1	1
6	73,932,138	91,492,398	No PANTHER category is assigned (UNCLASSIFIED)	AMBN, HSTN, THAP6, HSTN, AMTN, MGC152010, SDAD1, AMBN, SDAD1, BC, RUFY3, CSN1S2, ODAPH, CCDC158, CABS1, ODAM, STBD1, UGT2A1, PARM1, UGT2B10,	20	23.8%
			protein modifying enzyme (PC00260)	CSN3, PPEF2, ADAMTS3, UBA6, CDKL2, TMPRSS11BNL, NAAA, RCHY1, TMPRSS11D, TRMPRSS11E, TMPRSS11A, TMPRSS11F	12	14.3%
			intercellular signal molecule (PC00207)	CXCL3, BTC, CXCL11, EREG, CXCL9, CXCL10, AREG, CXCL8, BTC, EPGN, CXCL8	11	13.1%
			metabolite interconversion enzyme (PC00262)	SULT1B1, ART3, DCK, SULT1E1, TECRL, MTHFD2L, SULT1E1	7	8.3%
			transfer/carrier protein (PC00219)	GC, AFM, ALB, GC, AFP, ALB	6	7.1%
			storage protein (PC00210)	CSN3, SCN1S1, CSN2, CSN2, CSN3	5	6.0%
			transporter (PC00227)	NUP54, SLC4A4, SLC4A4, COX18	4	4.8%
			RNA metabolism protein (PC00031)	YTHDC1, G3BP2, GRSF1, UTP3	4	4.8%
			transmembrane signal receptor (PC00197)	GNRHR, NPFFR2, EPHA5	3	3.6%
			chromatin/chromatin-binding, or -regulatory protein (PC00077)	NAP1L1, NAP1L1, CENPC	3	3.6%
			membrane traffic protein (PC00150)	SCARB2, USO1	2	2.4%
			defense/immunity protein (PC00090)	ANKRD17, JCHAIN	2	2.4%
			structural protein (PC00211)	ADGRL3, ENAM	2	2.4%
			scaffold/adaptor protein (PC00226)	STAP1	1	1.2%
			protein-binding activity modulator (PC00095)	MOB1B	1	1.2%
			cytoskeletal protein (PC00085)	SHROOM3	1	1.2%
16	21,496,181	29,716,390	No PANTHER category is assigned (UNCLASSIFIED)	SLC30A10, SUSD4, MTARC2, BROX, ACBD3, CCDC185, WDR26, FBXO28, TMEM63A, STUM, DISP1, C16H1orf115, FAM177B, AIDA, RRP15, MTARC1, TAF1A	17	0.34
			metabolite interconversion enzyme (PC00262)	LYPLAL1, ITPKB, BPNT1, DEGS1, LBR, EPHX1, PYCR2	7	0.14
			protein modifying enzyme (PC00260)	MARK1, DUSP10, CAPN2, ENAH, CAPN8	5	0.1
			membrane traffic protein (PC00150)	MIA3, MIA3, CNIH4, CNIH3	4	0.08
			DNA metabolism protein (PC00009)	LIN9, PARP1, PARP1	3	0.06
			protein-binding activity modulator (PC00095)	RAB3GAP2, HHIPL2, TP53BP2	3	0.06
			RNA metabolism protein (PC00031)	SDE2, SRP9	2	0.04
			intercellular signal molecule (PC00207)	LEFTY2, TGFB2	2	0.04
			gene-specific transcriptional regulator (PC00264)	MIXL1, HLX	2	0.04
			translational protein (PC00263)	IARS2, EPRS1	2	0.04
			transporter (PC00227)	NVL	1	0.02
			transmembrane signal receptor (PC00197)	TLR5	1	0.02
			cytoskeletal protein (PC00085)	CNAH14	1	0.02

## Sheet: Cellular component
Table S20. Panther gene enrichment analysis of ROH islands.
Cellular component
BTA	Start position	End position	Protein class	Genes	Number of genes
5	74,891,674	78,859,007	cellular anatomical entity (GO:0110165)	CARD10, SYT10, CSF2RB, YARS2, SSTR3, ALG10, PKP2, ELFN2, AMN1, NCF4, DNM1L, PVALB, RESF1, RAC2, CACNG2, SINHCAF, TST, KCTD17, FGD4, MPST, IPO8, EIF3D, CAPRIN2, IL2RB, USP18, TST	26	63.4%
			No PANTHER category is assigned (UNCLASSIFIED)	IFT27, ETFBKMT, CYTH4, TMPRSS6, MFNG, BICD1, TEX33, TXN2, DENND5B, FOXRED2	10	24.4%
			protein-containing complex (GO:0032991)	AMN1, CACNG2, SINHCAF, KCTD17, EIF3D	5	12.2%
6	49,731,100	50,316,384	No PANTHER category is assigned (UNCLASSIFIED)		1	100
6	73,932,138	91,492,398	cellular anatomical entity (GO:0110165)	GC, CSN3, SULT1B1, MOB1B, ADAMTS3, SDAD1, BTC, UBA6, CDKL2, YTHDC1, CSN3, SLC4A4, NAP1L1, SDAD1, RUFY3, EREG, ADGRL3, NAP1L1, AFM, CSN1S2, SLC4A4, DCK, G3BP2, SULT1E1, ALB, GC, CSN1S1, SHROOM3, ANKRD17, CABS1, AFP, AREG, CSN2, UTP3, MTHFD2L, SCARB2, ALB, BTC, STBD1, CSN2, EPGN, EPHA5, CSN3, SULT1E1, PARM1	46	51.1%
			No PANTHER category is assigned (UNCLASSIFIED)	PPEF2, AMBN, HSTN, THAP6, HSTN, CXCL3, AMTN, MGC152010, AMBN, CXCL11, GC, CXCL9, ART3, ENAM, CXCL10, TMPRSS11BNL, TECRL, NAAA, ODAPH, CCDC158, GNRHR, RCHY1, COX18, TMPRSS11D, STAP1, CXCL8, TMPRSS11E, ODAM, TMPRSS11A, USO1, JCHAIN, CENPC, NPFFR2, UGT2A1, TMPRSS11F, CXCL8, UGT2B10	37	41.1%
			protein-containing complex (GO:0032991)	CSN3, NUP54, NAP1L1, NAP1L1, C3BP2, GRSF1, UTP3,	7	7.8%
16	21,496,181	29,716,390	cellular anatomical entity (GO:0110165)	LEFTY2, SCE2, MTARC2, TGFB2, LYPLAL1, MARK1, DUSP10, ITPKB, DNAH14, ACBD3, MIA3, IARS2, LIN9, CNIH4, TMTM63A, PARP1, EPRS1, SRP9, CAPN2, DISP1, PARP1, CAPN8, NVL, AIDA, TP53BP2, MTARC1, CNIH3	28	52.8%
			No PANTHER category is assigned (UNCLASSIFIED)	SLC30A10, SUSD4, RAB3GAP2, BPNT1, TLR5, MIXL1, BROX, DEGS1, LBR, CCDC185, WDR26, FBXO28, HLX, STUM, ENAH, C16H1orf115, HHIPL2, EPHX1, FAM177B, PYCR2, TAF1A,	21	39.6%
			protein-containing complex (GO:0032991)	DNAH14, EPRS1, SRP9, RRP15	4	7.5%

## Sheet: Pathway
Table S20. Panther gene enrichment analysis of ROH islands.
Pathway
BTA	Start position	End position	Protein class	Genes	Number of genes
5	74,891,674	78,859,007	No PANTHER category is assigned (UNCLASSIFIED)		30	58.8%
			Interleukin signaling pathway (P00036)	CSF2RB, IL2RB	2	3.9%
			Axon guidance mediated by netrin (P00009)	RAC2	1	2.0%
			Axon guidance mediated by Slit/Robo (P00008)	RAC2	1	2.0%
			Axon guidance mediated by semaphorins (P00007)	RAC2	1	2.0%
			Ionotropic glutamate receptor pathway (P00037)	CACNG2	1	2.0%
			p38 MAPK pathway (P05918)	RAC2	1	2.0%
			Integrin signalling pathway (P00034)	RAC2	1	2.0%
			Inflammation mediated by chemokine and cytokine signaling pathway (P00031)	RAC2	1	2.0%
			Hypoxia response via HIF activation (P00030)	TXN2	1	2.0%
			EGF receptor signaling pathway (P00018)	RAC2	1	2.0%
			Cytoskeletal regulation by Rho GTPase (P00016)	RAC2	1	2.0%
			Ras Pathway (P04393)	RAC2	1	2.0%
			Notch signaling pathway (P00045)	MFNG	1	2.0%
			B cell activation (P00010)	RAC2	1	2.0%
			Huntington disease (P00029)	RAC2	1	2.0%
			Heterotrimeric G-protein signaling pathway-Gq alpha and Go alpha mediated pathway (P00027)	SSTR3	1	2.0%
			Heterotrimeric G-protein signaling pathway-Gi alpha and Gs alpha mediated pathway (P00026)	SSTR3	1	2.0%
			VEGF signaling pathway (P00056)	RAC2	1	2.0%
			T cell activation (P00053)	RAC2	1	2.0%
			FGF signaling pathway (P00021)	RAC2	1	2.0%
6	49,731,100	50,316,384	Wnt signaling pathway (P00057)	PCDH7	1	50.0%
			Cadherin signaling pathway (P00012)	PCDH7	1	50.0%
6	73,932,138	91,492,398	No PANTHER category is assigned (UNCLASSIFIED)	CSN3, PPEF2, AMBN, HSTN, THAP6, HSTN, SULT1B1, MOB1B, AMTN, ADAMTS3, MGC152010, SDAD1, AMBN, CDKL2, NUP54, CXCL11, YTHDC1, CSN3, SCL4A4, NAP1L1, SDAD1, GC, RUFY3, ADGRL3, CXCL9, ART3, ENAM, NAP1L1, AFM, CSN1S2, SLC4A4, DCK, G3BP2, SULT1E1, TMPRSS11BNL, ALB, TECRL, NAAA, ODAPH, CSN1S1, CCDC158, GRSF1, SHROOM3, ANKRD17, CABS1, COX18, TMPRSS11D, AFP, STAP1, CXCL8, UTP3, SCARB2, TMPRSS11E, ODAM, ALB,…	71	80.7%
			EGF receptor signaling pathway (P00018)	BTC, EREG, AREG, BTC	4	4.5%
			Inflammation mediated by chemokine and cytokine signaling pathway (P00031)	CXCL10, CXCL8	2	2.3%
			Vitamin D metabolism and pathway (P04396)	GC, GC	2	2.3%
			CCKR signaling map (P06959)	CXCL3, CXCL8	2	2.3%
			Gonadotropin-releasing hormone receptor pathway (P06664)	GNRHR	1	1.1%
			Formyltetrahydrofolate biosynthesis (P02743)	MTHFD2L	1	1.1%
			Interleukin signaling pathway (P00036)	CXCL8	1	1.1%
			Ubiquitin proteasome pathway (P00060)	UBA6	1	1.1%
			Heterotrimeric G-protein signaling pathway-Gq alpha and Go alpha mediated pathway (P00027)	GNRHR	1	1.1%
			Heterotrimeric G-protein signaling pathway-Gi alpha and Gs alpha mediated pathway (P00026)	GNRHR	1	1.1%
			P53 pathway feedback loops 1 (P04392)	RCHY1	1	1.1%
16	21,496,181	29,716,390	No PANTHER category is assigned (UNCLASSIFIED)	SLC30A10, SUSD4, SDE2, MTARC2, LYPLAL1, MARK1, ITPKB, RAB3GAP2, BPNT1, DNAH14, TLR5, MIXL1, BROX, DEGS1, ACBD3, MIA3, LBR, MIA3, CCDC185, IARS2, WDR26, LIN9, CNIH4, FBXO28, TMEM63A, HLX, SRP9, STUM, ENAH, DISP1, C16H1orf115, HHIPL2, EPHX1, FAM177B, NVL, AIDA, RRP15, TP53BP2, MTARC1, CNIH3	40	75.5%
			Proline biosynthesis (P02768)	LEFTY2, PYCR2	2	3.8%
			Huntington disease (P00029)	CAPN2, CAPN8	2	3.8%
			TGF-beta signaling pathway (P00052)	LEFTY2, TGFB2	2	3.8%
			FAS signaling pathway (P00020)	PARP1, PARP1	2	3.8%
			Gonadotropin-releasing hormone receptor pathway (P06664)	TGFB2	1	1.9%
			p38 MAPK pathway (P05918)	DUSP10	1	1.9%
			General transcription by RNA polymerase I (P00022)	TAF1A	1	1.9%
			Heme biosynthesis (P02746)	EPRS1	1	1.9%
			Oxidative stress response (P00046)	DUSP10	1	1.9%

## Sheet: Overrepresentation Test
Table S20. Panther gene enrichment analysis of ROH islands.
Significant results from the Panther overrepresentation test
BTA	Start position	End position	Process	Bos taurus - REFLIST (23838)	Number of genes	Genes	fold enrichment	raw p-value	FDR
5	74,891,674	78,859,007	Molecular function
			thiosulfate sulfurtransferase activity	15	3	TST, MPST, TST	>100	1.55e-06	0.00092
			sulfurtransferase activity	16	3	TST, MPST, TST	>100	1.9e-06	0.000566
			transferase activity, transferring sulphur-containing groups	71	3	TST, MPST, TST	27.22	0.000183	0.0363
6	73,932,138	91,492,398	Biological process
			mammary gland development (GO:0030879)	2	2	CSN3, CSN3	> 100	1.23e-05	0.003
			positive regulation of mitotic nuclear division (GO:0045840)	13	5	BTC, EREG, AREG, BTC, EPGN	> 100	6.06e-10	1.34e-06
			positive regulation of cell cycle (GO:0045787)	34	5	BTC, EREG, AREG, BTC, EPGN	41.73	1.24e-07	5.45e-05
			regulation of mitotic nuclear division (GO:0007088)	32	5	BTC, EREG, AREG, BTC, EPGN	44.34	9e-08	4.96e-05
			regulation of nuclear division (GO:0051783)	34	5	BTC, EREG, AREG, BTC, EPGN	41.73	1.24e-07	4.54e-05
			regulation of cell cycle process (GO:0010564)	164	5	BTC, EREG, AREG, BTC, EPGN	8.65	0.000289	0.0454
			regulation of mitotic cell cycle (GO:0007346)	119	5	BTC, EREG, AREG, BTC, EPGN	11.92	6.42e-05	0.0118
			positive regulation of organelle organization (GO:0010638)	75	5	BTC, EREG, AREG, BTC, EPGN	18.92	6.85e-06	0.00189
			positive regulation of cellular component organization (GO:0051130)	148	5	BTC, EREG, AREG, BTC, EPGN	9.59	0.000179	0.0304
			epidermal growth factor receptor signaling pathway (GO:0007173)	14	5	BTC, EREG, AREG, BTC, EPGN	> 100	9.4e-10	1.04e-06
			ERBB signaling pathway (GO:0038127)	15	5	BTC, EREG, AREG, BTC, EPGN	94.6	1.41e-09	1.03e-06
			transmembrane receptor protein tyrosine kinase signaling pathway (GO:0007169)	196	7	BTC, EREG, STAP1, AREG, BTC, EPGN, EPHA5	10.14	6.05e-06	0.00191
			enzyme-linked receptor protein signaling pathway (GO:0007167)	266	7	BTC, EREG, STAP1, AREG, BTC, EPGN, EPHA5	7.47	4.34e-05	0.00955
			positive regulation of cell population proliferation (GO:0008284)	117	5	BTC, EREG, AREG, BTC, EPGN	12.13	5.92e-05	0.0119
			Molecular function
			growth factor activity (GO:0008083)	56	7	AMBN, BTC, AMBN, EREG, AREG, BTC; EPGN	35.47	1.05e-09	6.27e-07
			receptor ligand activity (GO:0048018)	278	7	AMBN, BTC, AMBN, EREG, AREG, BTC; EPGN	7.15	5.73e-05	0.0114
			signaling receptor activator activity (GO:0030546)	281	7	AMBN, BTC, AMBN, EREG, AREG, BTC; EPGN	7.07	6.13e-05	0.00912
			signaling receptor regulator activity (GO:0030545)	297	7	AMBN, BTC, AMBN, EREG, AREG, BTC; EPGN	6.69	8.67e-05	0.0103
			molecular function activator activity (GO:0140677)	515	8	AMBN, MOB1B, BTC, AMBN, EREG, AREG, BTC, EPGN	4.41	0.000465	0.0346
			glucuronosyltransferase activity (GO:0015020)	26	3	MGC152010, UGT2A1, UGT2B10	32.74	0.000103	0.0103
			growth factor receptor binding (GO:0070851)	56	5	BTC, EREG, AREG, BTC, EPGN	25.34	1.6e-06	0.000475
			transferase activity, transferring sulphur-containing groups (GO:0016782)	71	4	SULT1B1, UBA6, SULT1E1, SULT1E1	15.99	0.000116	0.0099
			Protein class
			storage protein (PC00210)	22	5	CSN3, SCN1S1, CSN2, CSN2, CSN3	64.5	1.21e-08	2.38e-06
			growth factor (PC00112)	106	5	BTC, EREG, AREG, BTC, EPGN	13.39	3.69e-05	0.00182
			intercellular signal molecule (PC00207)	470	11	CXCL3, BTC, CXCL11, EREG, CXCL9, CXCL10, AREG, CXCL8, BTC, EPGN, CXCL8	6.64	7.92e-07	7.8e-05
			cytokine (PC00083)	133	6	CXCL3, CXCL11, CXCL9, CXCL10, CXCL8, CXCL8	12.8	7.66e-06	0.000503
			transfer/carrier protein (PC00219)	188	6	GC, AFM, ALB, GC, AFP, ALB	9.06	5.42e-05	0.00214
			Cellular component
			extracellular space (GO:0005615)	1275	18	GC, BTC, CSN3, EREG, ADGRL3, AFM, CSN1S2, ALB, GC, CSN1S1, AFP, AREG, CSN2, ALB, BTC, CSN2, EPGN, CSN3	4.01	3.74e-07	0.000184
			extracellular region (GO:0005576)	1275	18	GC, BTC, CSN3, EREG, ADGRL3, AFM, CSN1S2, ALB, GC, CSN1S1, AFP, AREG, CSN2, ALB, BTC, CSN2, EPGN, CSN3	3.78	8.77e-07	0.000216
16	21,496,181	29,716,390	Pathway
			Proline biosynthesis	6	2	LEFTY2, PYCR2	>100	6.43e-05	0.0104
