# Supplementary material for: Analyzing Runs of Homozygosity Reveals Patterns of Selection in German Brown Cattle
Source: Genes (Basel). 2024 Aug 9;15(8):1051. doi: 10.3390/genes15081051 (PMC11354284; doi:10.3390/genes15081051)
Supplement: Supplementary file 1 [file genes-15-01051-s001.zip › Supplementary Table S2.xlsx]

## Sheet: Tabelle1
Table S2. Genomic regions for which significant associations were reported for Brown Swiss cattle populations.
Reference	Method	Breed	Trait group	Trait	Chromosom	Position	Reference assembly	SNP-Name	Candidate genes
Fang and Pausch, 2019	GWAS	BV (AUT, GER, CH)	Body confirmation traits	Body size	1	59332879	UMD3.1		DRD3
Fang and Pausch, 2019	GWAS	BV (AUT, GER, CH)	Body confirmation traits	Body size	3	120159650	UMD3.1
Fang and Pausch, 2019	GWAS	BV (AUT, GER, CH)	Body confirmation traits	Leg confirmation	3	120211603	UMD3.1
Fang and Pausch, 2019	GWAS	BV (AUT, GER, CH)	Udder morphology	Mammary gland morphology	3	120265990	UMD3.1
Fang and Pausch, 2019	GWAS	BV (AUT, GER, CH)	Body confirmation traits	Body confirmation	5	31524629	UMD3.1
Fang and Pausch, 2019	GWAS	BV (AUT, GER, CH)	Udder morphology	Mammary gland morphology	5	12507199	UMD3.1		TMTC2
Guo et al., 2012	GWAS	BV (international)	Production	MY	28	43609377	Bovine genome NCBI build 6.1	ARS-BFGL-NGS-102618
Fang and Pausch, 2019	GWAS	BV (AUT, GER, CH)	Udder morphology	Mammary gland morphology	6	90631225	UMD3.1		RASSF6
Fang and Pausch, 2019	GWAS	BV (AUT, GER, CH)	Production	Milk production	27	36274982	UMD3.1		AGPAT6
Pausch et al., 2017	GWAS	BV	Production	Fat percentage	27	36275113	UMD3.1		AGPAT1	most significant
Fang and Pausch, 2019	GWAS	BV (AUT, GER, CH)	Calving and birth traits	Calving	9	24850498	UMD3.1		RSPO3
Fang and Pausch, 2019	GWAS	BV (AUT, GER, CH)	Growth and carcass traits	Growth and carcass quality	10	59164533	UMD3.1		CYP19A1
Fang and Pausch, 2019	GWAS	BV (AUT, GER, CH)	Body confirmation traits	Body size	11	104496081	UMD3.1		DBH
Guo et al., 2012	GWAS	BV (international)	Production	FY	25	1431881	Bovine genome NCBI build 6.1	Hapmap33541-BTC-016426
Fang und Pausch, 2019	GWAS	BV (AUT, GER, CH)	Body confirmation traits	Leg confirmation	13	60593663	UMD3.1		RSPO4
Guo et al., 2012	GWAS	BV (international)	Production	FY	25	1489008	Bovine genome NCBI build 6.1	ARS-BFGL-NGS-3562
Guo et al., 2012	GWAS	BV (international)	Production	FY	25	1737669	Bovine genome NCBI build 6.1	ARS-BFGL-NGS-8982
Fang and Pausch, 2019	GWAS	BV (AUT, GER, CH)	Fertility traits	Fertility	17	70735784	UMD3.1		GAS2L1, ASCC2
Fang and Pausch, 2019	GWAS	BV (AUT, GER, CH)	Udder morphology	Mammary gland morphology	17	62697699	UMD3.1		TBX5, RBM19
Fang and Pausch, 2019	GWAS	BV (AUT, GER, CH)	Calving and birth traits	Calving	19	9600700	UMD3.1
Fang and Pausch, 2019	GWAS	BV (AUT, GER, CH)	Udder morphology	Mammary gland morphology	19	23233071	UMD3.1		PITPNA
Guo et al., 2012	GWAS	BV (international)	Production	FY	25	1771425	Bovine genome NCBI build 6.1	ARS-BFGL-NGS-79851
Fang and Pausch, 2019	GWAS	BV (AUT, GER, CH)	Longevity	Longevity	20	34160944	UMD3.1
Guo et al., 2012	GWAS	BV (international)	Production	FY	25	8430452	Bovine genome NCBI build 6.1	BTA-60656-no-rs
Fang and Pausch, 2019	GWAS	BV (AUT, GER, CH)	Calving and birth traits	Calving	21	913715	UMD3.1		MAGEL2
Fang and Pausch, 2019	GWAS	BV (AUT, GER, CH)	Body confirmation traits	Body confirmation	25	1455150	UMD3.1		IGFALS
Fang and Pausch, 2019	GWAS	BV (AUT, GER, CH)	Calving and birth traits	Calving	25	1489008	UMD3.1		IGFALS
Fang and Pausch, 2019	GWAS	BV (AUT, GER, CH)	Longevity	Longevity	25	1455150	UMD3.1		IGFALS
Fang and Pausch, 2019	GWAS	BV (AUT, GER, CH)	Body confirmation traits	Body size	26	22133617	UMD3.1		BTRC
Fang and Pausch, 2019	GWAS	BV (AUT, GER, CH)	Body confirmation traits	Leg confirmation	26	22717514	UMD3.1		BTRC
Guo et al., 2012	GWAS	BV (international)	Production	MY	25	1431881	Bovine genome NCBI build 6.1	Hapmap33541-BTC-016426
Frischknecht et al., 2017	GWAS	BV (CH)	Fertility traits	gestation length maternal	1	81130490
Frischknecht et al., 2017	GWAS	BV (CH)	Calving and birth traits	Still birth maternal	1	141787529 - 141791717
Frischknecht et al., 2017	GWAS	BV (CH)	Calving and birth traits	Birth weight maternal	4	14025941 - 14130135
Frischknecht et al., 2017	GWAS	BV (CH)	Calving and birth traits	Still birth maternal	4	76488074
Frischknecht et al., 2017	GWAS	BV (CH)	Fertility traits	Gestation length direct	5	70364812 - 70460584
Frischknecht et al., 2017	GWAS	BV (CH)	Fertility traits	gestation length maternal	5	595287762 - 59546920
Frischknecht et al., 2017	GWAS	BV (CH)	Calving and birth traits	Still birth maternal	8	111222683 - 111733922
Frischknecht et al., 2017	GWAS	BV (CH)	Calving and birth traits	Birth weight direct	9	81546891
Frischknecht et al., 2017	GWAS	BV (CH)	Calving and birth traits	Birth weight maternal	13	63140489 - 63150001
Frischknecht et al., 2017	GWAS	BV (CH)	Fertility traits	gestation length maternal	13	65501962 - 67314324
Frischknecht et al., 2017	GWAS	BV (CH)	Calving and birth traits	Still birth maternal	13	1594217
Frischknecht et al., 2017	GWAS	BV (CH)	Calving and birth traits	Still birth maternal	14	10185855
Frischknecht et al., 2017	GWAS	BV (CH)	Fertility traits	DFS	15	63879441 - 64101266
Frischknecht et al., 2017	GWAS	BV (CH)	Fertility traits	Intervall first - last insemination cows	15	64272734 - 64290548
Frischknecht et al., 2017	GWAS	BV (CH)	Calving and birth traits	Still birth maternal	15	67375704
Frischknecht et al., 2017	GWAS	BV (CH)	Calving and birth traits	Birth weight maternal	17	73521912
Frischknecht et al., 2017	GWAS	BV (CH)	Fertility traits	Intervall first - last insemination cows	17	70683218 - 71108444			IGLL1 (around 71)
Frischknecht et al., 2017	GWAS	BV (CH)	Fertility traits	Intervall first - last insemination heifers	17	69415423 - 71559004			IGLL1 (around 71)
Frischknecht et al., 2017	GWAS	BV (CH)	Fertility traits	Non return rate cows	17	70659716 - 14931783			IGLL1 (around 71), GAS2L1, ASCC2
Frischknecht et al., 2017	GWAS	BV (CH)	Fertility traits	Non return rate heifers	17	65392940 - 74762180
Frischknecht et al., 2017	GWAS	BV (CH)	Calving and birth traits	Still birth direct	19	8803431 - 11822368
Frischknecht et al., 2017	GWAS	BV (CH)	Calving and birth traits	Still birth maternal	19	9545581 - 9590170
Frischknecht et al., 2017	GWAS	BV (CH)	Calving and birth traits	Birth weight direct	21	1654808 - 1805630
Frischknecht et al., 2017	GWAS	BV (CH)	Calving and birth traits	Calving ease direct	21	6221 - 5852623
Frischknecht et al., 2017	GWAS	BV (CH)	Fertility traits	Gestation length direct	21	1650065 - 4223276
Frischknecht et al., 2017	GWAS	BV (CH)	Calving and birth traits	Birth weight direct	22	46453090 - 46453289
Frischknecht et al., 2017	GWAS	BV (CH)	Calving and birth traits	Still birth maternal	24	40361770
Frischknecht et al., 2017	GWAS	BV (CH)	Calving and birth traits	Calving ease direct	25	269294 - 2859945
Frischknecht et al., 2017	GWAS	BV (CH)	Fertility traits	DFS	25	1405688 - 45515956
Frischknecht et al., 2017	GWAS	BV (CH)	Fertility traits	Gestation length direct	25	1738574 - 3827827
Frischknecht et al., 2017	GWAS	BV (CH)	Fertility traits	Intervall first - last insemination cows	25	979779 - 1879240
Frischknecht et al., 2017	GWAS	BV (CH)	Calving and birth traits	Calving ease maternal	28	10086152
Frischknecht et al., 2017	GWAS	BV (CH)	Calving and birth traits	Birth weight direct	29	19747524
Frischknecht et al., 2017	GWAS	BV (CH)	Fertility traits	Gestation length direct	29	44316034 - 49078194
Frischknecht et al., 2017	GWAS	BV (CH)	Fertility traits	gestation length maternal	29	42739549 - 42763775
Frischknecht et al., 2017	GWAS	BV (CH)	Fertility traits	Intervall first - last insemination cows	29	42135583- 43542099			IGFALS
Guo et al., 2012	GWAS	BV (international)	Body confirmation traits	ANG	1	15796320	Bovine genome NCBI build 6.1	ARS-BFGL-NGS-109692
Guo et al., 2012	GWAS	BV (international)	Production	MY	25	1489008	Bovine genome NCBI build 6.1	ARS-BFGL-NGS-3562
Guo et al., 2012	GWAS	BV (international)	Production	PY	25	1431881	Bovine genome NCBI build 6.1	Hapmap33541-BTC-016426
Guo et al., 2012	GWAS	BV (international)	Production	PY	25	1489008	Bovine genome NCBI build 6.1	ARS-BFGL-NGS-3562
Guo et al., 2012	GWAS	BV (international)	Production	PY	25	11760835	Bovine genome NCBI build 6.1	ARS-BFGL-BAC-2924
Guo et al., 2012	GWAS	BV (international)	Body confirmation traits	ANG	8	5753035	Bovine genome NCBI build 6.1	BTB-00334209
Guo et al., 2012	GWAS	BV (international)	Body confirmation traits	ANG	11	87257595	Bovine genome NCBI build 6.1	BTA-110370-no-rs
Guo et al., 2012	GWAS	BV (international)	Body confirmation traits	ANG	11	87279008	Bovine genome NCBI build 6.1	ARS-BFGL-NGS-114578
Guo et al., 2012	GWAS	BV (international)	Body confirmation traits	ANG	11	87972079	Bovine genome NCBI build 6.1	ARS-BFGL-NGS-41670
Guo et al., 2012	GWAS	BV (international)	Body confirmation traits	ANG	11	87999946	Bovine genome NCBI build 6.1	ARS-BFGL-BAC-16207
Guo et al., 2012	GWAS	BV (international)	Body confirmation traits	ANG	11	101136744	Bovine genome NCBI build 6.1	ARS-BFGL-NGS-12589
Guo et al., 2012	GWAS	BV (international)	Body confirmation traits	ANG	12	78540440	Bovine genome NCBI build 6.1	ARS-BFGL-NGS-32303
Guo et al., 2012	GWAS	BV (international)	Body confirmation traits	stature	12	47444560	Bovine genome NCBI build 6.1	BTB-00492401
Guo et al., 2012	GWAS	BV (international)	Body confirmation traits	ANG	17	20430382	Bovine genome NCBI build 6.1	ARS-BFGL-BAC-35952
Guo et al., 2012	GWAS	BV (international)	Body confirmation traits	Body depth	20	63120443	Bovine genome NCBI build 6.1	Hapmap48796-BTA-51083
Guo et al., 2012	GWAS	BV (international)	Production	MY	24	43170091	Bovine genome NCBI build 6.1	ARS-BFGL-NGS-56044
Fang und Pausch, 2019	GWAS	BV (AUT, GER, CH)	Production	Milk production	20	29987376	UMD3.1		GHR
Guo et al., 2012	GWAS	BV (international)	Production	FY	20	63120443	Bovine genome NCBI build 6.1	Hapmap48796-BTA-51083
Guo et al., 2012	GWAS	BV (international)	Udder morphology	SCS	24	31133584	Bovine genome NCBI build 6.1	BTB-01258194
Guo et al., 2012	GWAS	BV (international)	Body confirmation traits	Body depth	25	1086505	Bovine genome NCBI build 6.1	ARS-BFGL-NGS-61709
Guo et al., 2012	GWAS	BV (international)	Body confirmation traits	Body depth	25	1160378	Bovine genome NCBI build 6.1	ARS-BFGL-NGS-111712
Guo et al., 2012	GWAS	BV (international)	Body confirmation traits	Body depth	25	1184038	Bovine genome NCBI build 6.1	ARS-BFGL-BAC-43143
Guo et al., 2012	GWAS	BV (international)	Body confirmation traits	Body depth	25	1404930	Bovine genome NCBI build 6.1	ARS-BFGL-BAC-44214
Guo et al., 2012	GWAS	BV (international)	Body confirmation traits	Body depth	25	1489008	Bovine genome NCBI build 6.1	ARS-BFGL-NGS-3562
Guo et al., 2012	GWAS	BV (international)	Body confirmation traits	Body depth	25	1665327	Bovine genome NCBI build 6.1	ARS-BFGL-NGS-15055
Guo et al., 2012	GWAS	BV (international)	Body confirmation traits	Body depth	25	1737669	Bovine genome NCBI build 6.1	ARS-BFGL-NGS-8982
Guo et al., 2012	GWAS	BV (international)	Body confirmation traits	Body depth	25	1771425	Bovine genome NCBI build 6.1	ARS-BFGL-NGS-79851
Guo et al., 2012	GWAS	BV (international)	Body confirmation traits	Body depth	25	2691937	Bovine genome NCBI build 6.1	ARS-BFGL-NGS-12473
Guo et al., 2012	GWAS	BV (international)	Body confirmation traits	Body depth	25	2773521	Bovine genome NCBI build 6.1	Hapmap26816-BTC-015808
Guo et al., 2012	GWAS	BV (international)	Body confirmation traits	Body depth	25	2880252	Bovine genome NCBI build 6.1	ARS-BFGL-NGS-10250
Guo et al., 2012	GWAS	BV (international)	Body confirmation traits	Body depth	25	33852697	Bovine genome NCBI build 6.1	ARS-BFGL-NGS-44485
Guo et al., 2012	GWAS	BV (international)	Fertility traits	Cows ability to recycle after calving	25	1489008	Bovine genome NCBI build 6.1	ARS-BFGL-NGS-3562
Guo et al., 2012	GWAS	BV (international)	Fertility traits	Cows ability to recycle after calving	25	2691937	Bovine genome NCBI build 6.1	48794
Guo et al., 2012	GWAS	BV (international)	Fertility traits	Cows ability to recycle after calving	25	2773521	Bovine genome NCBI build 6.1	48796
Guo et al., 2012	GWAS	BV (international)	Fertility traits	Cows ability to recycle after calving	25	2880252	Bovine genome NCBI build 6.1	48799
Guo et al., 2012	GWAS	BV (international)	Production	MY	20	33173961	Bovine genome NCBI build 6.1	Hapmap48796-BTA-51083
Pausch et al., 2017	GWAS	BV	Production	Fat percentage	20	31909478	UMD3.1		GHR	most significant
Pausch et al., 2017	GWAS	BV	Production	Protein percentage	20	31909478	UMD3.1		GHR	most significant
Fang and Pausch, 2019	GWAS	BV (AUT, GER, CH)	Production	Milking speed	19	7610453	UMD3.1
Fang and Pausch, 2019	GWAS	BV (AUT, GER, CH)	Production	Milk production	16	1588321	UMD3.1
Fang and Pausch, 2019	GWAS	BV (AUT, GER, CH)	Production	Milk production	14	2538953	UMD3.1		GPIHBP1
Pausch et al., 2017	GWAS	BV	Production	Fat percentage	14	2167585	UMD3.1		DGAT1	most significant
Fang and Pausch, 2019	GWAS	BV (AUT, GER, CH)	Production	Milk production	11	103302351	UMD3.1		PAEP
Pausch et al., 2017	GWAS	BV	Production	Fat percentage	11	103322072	UMD3.1		PAEP	most significant
Fang und Pausch, 2019	GWAS	BV (AUT, GER, CH)	Production	Milk production	6	87.172.459	UMD3.1		Casein genes
Guo et al., 2012	GWAS	BV (international)	Body confirmation traits	stature	25	324116	Bovine genome NCBI build 6.1	ARS-BFGL-NGS-119643
Guo et al., 2012	GWAS	BV (international)	Body confirmation traits	stature	25	406196	Bovine genome NCBI build 6.1	ARS-BFGL-BAC-46926
Guo et al., 2012	GWAS	BV (international)	Body confirmation traits	stature	25	472458	Bovine genome NCBI build 6.1	ARS-BFGL-NGS-12001
Guo et al., 2012	GWAS	BV (international)	Body confirmation traits	stature	25	520071	Bovine genome NCBI build 6.1	ARS-BFGL-NGS-20408
Guo et al., 2012	GWAS	BV (international)	Body confirmation traits	stature	25	609241	Bovine genome NCBI build 6.1	ARS-BFGL-NGS-7427
Guo et al., 2012	GWAS	BV (international)	Body confirmation traits	stature	25	636274	Bovine genome NCBI build 6.1	ARS-BFGL-NGS-14220
Guo et al., 2012	GWAS	BV (international)	Body confirmation traits	stature	25	664032	Bovine genome NCBI build 6.1	ARS-BFGL-NGS-40627
Guo et al., 2012	GWAS	BV (international)	Body confirmation traits	stature	25	687508	Bovine genome NCBI build 6.1	ARS-BFGL-NGS-108460
Guo et al., 2012	GWAS	BV (international)	Body confirmation traits	stature	25	1127441	Bovine genome NCBI build 6.1	ARS-BFGL-NGS-103099
Guo et al., 2012	GWAS	BV (international)	Body confirmation traits	stature	25	1160378	Bovine genome NCBI build 6.1	ARS-BFGL-NGS-111712
Guo et al., 2012	GWAS	BV (international)	Body confirmation traits	stature	25	1184038	Bovine genome NCBI build 6.1	ARS-BFGL-BAC-43143
Guo et al., 2012	GWAS	BV (international)	Body confirmation traits	stature	25	1205232	Bovine genome NCBI build 6.1	Hapmap29768-BTC-016149
Guo et al., 2012	GWAS	BV (international)	Body confirmation traits	stature	25	1431881	Bovine genome NCBI build 6.1	Hapmap33541-BTC-016426
Guo et al., 2012	GWAS	BV (international)	Body confirmation traits	stature	25	1456346	Bovine genome NCBI build 6.1	Hapmap31901-BTC-016378
Guo et al., 2012	GWAS	BV (international)	Body confirmation traits	stature	25	1489008	Bovine genome NCBI build 6.1	ARS-BFGL-NGS-3562
Guo et al., 2012	GWAS	BV (international)	Body confirmation traits	stature	25	1665327	Bovine genome NCBI build 6.1	ARS-BFGL-NGS-15055
Guo et al., 2012	GWAS	BV (international)	Body confirmation traits	stature	25	1737669	Bovine genome NCBI build 6.1	ARS-BFGL-NGS-8982
Guo et al., 2012	GWAS	BV (international)	Body confirmation traits	stature	25	1771425	Bovine genome NCBI build 6.1	ARS-BFGL-NGS-79851
Guo et al., 2012	GWAS	BV (international)	Body confirmation traits	stature	25	1919606	Bovine genome NCBI build 6.1	Hapmap22786-BTC-071372
Guo et al., 2012	GWAS	BV (international)	Body confirmation traits	stature	25	2606575	Bovine genome NCBI build 6.1	ARS-BFGL-BAC-28144
Guo et al., 2012	GWAS	BV (international)	Body confirmation traits	stature	25	2691937	Bovine genome NCBI build 6.1	ARS-BFGL-NGS-12473
Guo et al., 2012	GWAS	BV (international)	Body confirmation traits	stature	25	2773521	Bovine genome NCBI build 6.1	Hapmap26816-BTC-015808
Guo et al., 2012	GWAS	BV (international)	Body confirmation traits	stature	25	2823458	Bovine genome NCBI build 6.1	ARS-BFGL-NGS-8420
Guo et al., 2012	GWAS	BV (international)	Body confirmation traits	stature	25	2880252	Bovine genome NCBI build 6.1	ARS-BFGL-NGS-10250
Guo et al., 2012	GWAS	BV (international)	Body confirmation traits	stature	25	5104091	Bovine genome NCBI build 6.1	Hapmap26526-BTC-001269
Guo et al., 2012	GWAS	BV (international)	Body confirmation traits	stature	25	7952738	Bovine genome NCBI build 6.1	ARS-BFGL-NGS-114786
Fang und Pausch, 2019	GWAS	BV (AUT, GER, CH)	Production	Milking speed	6	90433733	UMD3.1		RASSF6
Guo et al., 2012	GWAS	BV (international)	Body confirmation traits	ANG	29	48915813	Bovine genome NCBI build 6.1	ARS-BFGL-NGS-10561
Guo et al., 2012	GWAS	BV (international)	Body confirmation traits	ANG	29	49779067	Bovine genome NCBI build 6.1	ARS-BFGL-NGS-102385
Häfliger et al., 2021	GWAS	BS (CH)	Growth and carcass traits	carcass fat score, calves	5	32937550	ARS-UCD1.2
Häfliger et al., 2021	GWAS	BS (CH)	Growth and carcass traits	carcass fat score, adults	5	32937550	ARS-UCD1.2
Häfliger et al., 2021	GWAS	BS (CH)	Calving and birth traits	percentage live births	9	23635982	ARS-UCD1.2
Häfliger et al., 2021	GWAS	BS (CH)	Fertility traits	non-return rate heifer	17	63579816	ARS-UCD1.2
Häfliger et al., 2021	GWAS	BS (CH)	Fertility traits	non-return rate heifer	17	63966874	ARS-UCD1.2
Häfliger et al., 2021	GWAS	BS (CH)	Fertility traits	non-return rate heifer	17	65465960	ARS-UCD1.2
Häfliger et al., 2021	GWAS	BS (CH)	Fertility traits	non-return rate heifer	17	65584244	ARS-UCD1.2
Häfliger et al., 2021	GWAS	BS (CH)	Fertility traits	non-return rate heifer	17	66880740	ARS-UCD1.2
Häfliger et al., 2021	GWAS	BS (CH)	Fertility traits	interval first to last insemination heifer	17	66880740	ARS-UCD1.2
Häfliger et al., 2021	GWAS	BS (CH)	Fertility traits	non-return rate heifer	17	68346389	ARS-UCD1.2
Häfliger et al., 2021	GWAS	BS (CH)	Fertility traits	interval first to last insemination heifer	17	68346389	ARS-UCD1.2
Häfliger et al., 2021	GWAS	BS (CH)	Fertility traits	non-return rate heifer	17	68518098	ARS-UCD1.2
Häfliger et al., 2021	GWAS	BS (CH)	Fertility traits	interval first to last insemination heifer	17	68518098	ARS-UCD1.2
Häfliger et al., 2021	GWAS	BS (CH)	Fertility traits	non-return rate cow	17	68518098	ARS-UCD1.2
Häfliger et al., 2021	GWAS	BS (CH)	Fertility traits	non-return rate heifer	17	68575124	ARS-UCD1.2
Häfliger et al., 2021	GWAS	BS (CH)	Fertility traits	interval first to last insemination heifer	17	68575124	ARS-UCD1.2
Häfliger et al., 2021	GWAS	BS (CH)	Fertility traits	non-return rate heifer	17	68581802	ARS-UCD1.2
Häfliger et al., 2021	GWAS	BS (CH)	Fertility traits	interval first to last insemination heifer	17	68581802	ARS-UCD1.2
Häfliger et al., 2021	GWAS	BS (CH)	Fertility traits	non-return rate heifer	17	68932869	ARS-UCD1.2
Häfliger et al., 2021	GWAS	BS (CH)	Fertility traits	interval first to last insemination heifer	17	68932869	ARS-UCD1.2
Häfliger et al., 2021	GWAS	BS (CH)	Fertility traits	non-return rate heifer	17	69621460	ARS-UCD1.2
Häfliger et al., 2021	GWAS	BS (CH)	Fertility traits	interval first to last insemination heifer	17	70080361	ARS-UCD1.2
Häfliger et al., 2021	GWAS	BS (CH)	Fertility traits	interval first to last insemination heifer	17	70080810	ARS-UCD1.2
Häfliger et al., 2021	GWAS	BS (CH)	Fertility traits	interval first to last insemination heifer	17	70347783	ARS-UCD1.2
Häfliger et al., 2021	GWAS	BS (CH)	Fertility traits	non-return rate heifer	17	70410598	ARS-UCD1.2
Häfliger et al., 2021	GWAS	BS (CH)	Fertility traits	interval first to last insemination heifer	17	70410598	ARS-UCD1.2
Häfliger et al., 2021	GWAS	BS (CH)	Fertility traits	non-return rate heifer	17	70413842	ARS-UCD1.2
Häfliger et al., 2021	GWAS	BS (CH)	Fertility traits	interval first to last insemination heifer	17	70413842	ARS-UCD1.2
Häfliger et al., 2021	GWAS	BS (CH)	Fertility traits	non-return rate heifer	17	70586209	ARS-UCD1.2
Häfliger et al., 2021	GWAS	BS (CH)	Fertility traits	non-return rate heifer	17	70609318	ARS-UCD1.2
Häfliger et al., 2021	GWAS	BS (CH)	Fertility traits	interval first to last insemination heifer	17	70609318	ARS-UCD1.2
Häfliger et al., 2021	GWAS	BS (CH)	Fertility traits	non-return rate heifer	17	70619770	ARS-UCD1.2
Häfliger et al., 2021	GWAS	BS (CH)	Fertility traits	non-return rate heifer	17	70619920	ARS-UCD1.2
Häfliger et al., 2021	GWAS	BS (CH)	Fertility traits	interval first to last insemination heifer	17	70619920	ARS-UCD1.2
Häfliger et al., 2021	GWAS	BS (CH)	Fertility traits	non-return rate heifer	17	70621442	ARS-UCD1.2
Häfliger et al., 2021	GWAS	BS (CH)	Fertility traits	non-return rate heifer	17	70627849	ARS-UCD1.2
Häfliger et al., 2021	GWAS	BS (CH)	Fertility traits	non-return rate heifer	17	70631793	ARS-UCD1.2
Häfliger et al., 2021	GWAS	BS (CH)	Fertility traits	interval first to last insemination heifer	17	70631793	ARS-UCD1.2
Häfliger et al., 2021	GWAS	BS (CH)	Fertility traits	non-return rate heifer	17	70634657	ARS-UCD1.2
Häfliger et al., 2021	GWAS	BS (CH)	Fertility traits	non-return rate heifer	17	70640737	ARS-UCD1.2
Häfliger et al., 2021	GWAS	BS (CH)	Fertility traits	interval first to last insemination heifer	17	70640737	ARS-UCD1.2
Häfliger et al., 2021	GWAS	BS (CH)	Fertility traits	non-return rate heifer	17	70709360	ARS-UCD1.2
Häfliger et al., 2021	GWAS	BS (CH)	Fertility traits	interval first to last insemination heifer	17	70709360	ARS-UCD1.2
Häfliger et al., 2021	GWAS	BS (CH)	Fertility traits	non-return rate heifer	17	71943040	ARS-UCD1.2
Häfliger et al., 2021	GWAS	BS (CH)	Fertility traits	non-return rate heifer	17	72610972	ARS-UCD1.2
Häfliger et al., 2021	GWAS	BS (CH)	Fertility traits	non-return rate cow	17	72610972	ARS-UCD1.2
Häfliger et al., 2021	GWAS	BS (CH)	Fertility traits	non-return rate heifer	17	72724889	ARS-UCD1.2
Häfliger et al., 2021	GWAS	BS (CH)	Calving and birth traits	percentage live births	19	9334455	ARS-UCD1.2
Häfliger et al., 2021	GWAS	BS (CH)	Calving and birth traits	percentage live births	19	10138371	ARS-UCD1.2
Häfliger et al., 2021	GWAS	BS (CH)	Calving and birth traits	percentage live births	19	10144335	ARS-UCD1.2
Häfliger et al., 2021	GWAS	BS (CH)	Calving and birth traits	percentage live births	19	10265166	ARS-UCD1.2
Häfliger et al., 2021	GWAS	BS (CH)	Calving and birth traits	percentage live births	19	10276661	ARS-UCD1.2
Häfliger et al., 2021	GWAS	BS (CH)	Calving and birth traits	percentage live births	19	10421805	ARS-UCD1.2
Häfliger et al., 2021	GWAS	BS (CH)	Calving and birth traits	percentage live births	19	10424936	ARS-UCD1.2
Häfliger et al., 2021	GWAS	BS (CH)	Fertility traits	gestation length	19	63121410	ARS-UCD1.2
Häfliger et al., 2021	GWAS	BS (CH)	Growth and carcass traits	carcass conformation score, calves	20	13703761	ARS-UCD1.2
Häfliger et al., 2021	GWAS	BS (CH)	Calving and birth traits	percentage normal births	21	585155	ARS-UCD1.2
Häfliger et al., 2021	GWAS	BS (CH)	Calving and birth traits	birth weight	21	585155	ARS-UCD1.2
Häfliger et al., 2021	GWAS	BS (CH)	Fertility traits	gestation length	21	585155	ARS-UCD1.2
Häfliger et al., 2021	GWAS	BS (CH)	Calving and birth traits	percentage normal births	21	590103	ARS-UCD1.2
Häfliger et al., 2021	GWAS	BS (CH)	Calving and birth traits	birth weight	21	590103	ARS-UCD1.2
Häfliger et al., 2021	GWAS	BS (CH)	Fertility traits	gestation length	21	590103	ARS-UCD1.2
Häfliger et al., 2021	GWAS	BS (CH)	Calving and birth traits	percentage normal births	21	594570	ARS-UCD1.2
Häfliger et al., 2021	GWAS	BS (CH)	Calving and birth traits	birth weight	21	594570	ARS-UCD1.2
Häfliger et al., 2021	GWAS	BS (CH)	Fertility traits	gestation length	21	594570	ARS-UCD1.2
Häfliger et al., 2021	GWAS	BS (CH)	Calving and birth traits	percentage normal births	21	638480	ARS-UCD1.2
Häfliger et al., 2021	GWAS	BS (CH)	Fertility traits	gestation length	21	638480	ARS-UCD1.2
Häfliger et al., 2021	GWAS	BS (CH)	Calving and birth traits	birth weight	21	638480	ARS-UCD1.2
Häfliger et al., 2021	GWAS	BS (CH)	Calving and birth traits	percentage normal births	21	966925	ARS-UCD1.2
Häfliger et al., 2021	GWAS	BS (CH)	Calving and birth traits	percentage normal births	21	1093206	ARS-UCD1.2
Häfliger et al., 2021	GWAS	BS (CH)	Fertility traits	gestation length	21	1093206	ARS-UCD1.2
Häfliger et al., 2021	GWAS	BS (CH)	Calving and birth traits	birth weight	21	1093206	ARS-UCD1.2
Häfliger et al., 2021	GWAS	BS (CH)	Calving and birth traits	percentage normal births	21	1161002	ARS-UCD1.2
Häfliger et al., 2021	GWAS	BS (CH)	Calving and birth traits	percentage normal births	21	1161354	ARS-UCD1.2
Häfliger et al., 2021	GWAS	BS (CH)	Fertility traits	gestation length	21	1161354	ARS-UCD1.2
Häfliger et al., 2021	GWAS	BS (CH)	Calving and birth traits	percentage normal births	21	1161569	ARS-UCD1.2
Häfliger et al., 2021	GWAS	BS (CH)	Fertility traits	gestation length	21	1161569	ARS-UCD1.2
Häfliger et al., 2021	GWAS	BS (CH)	Calving and birth traits	percentage normal births	21	1187232	ARS-UCD1.2
Häfliger et al., 2021	GWAS	BS (CH)	Calving and birth traits	percentage normal births	21	1417135	ARS-UCD1.2
Häfliger et al., 2021	GWAS	BS (CH)	Calving and birth traits	percentage normal births	21	1596063	ARS-UCD1.2
Häfliger et al., 2021	GWAS	BS (CH)	Calving and birth traits	percentage normal births	21	2009378	ARS-UCD1.2
Häfliger et al., 2021	GWAS	BS (CH)	Calving and birth traits	percentage normal births	21	2122146	ARS-UCD1.2
Häfliger et al., 2021	GWAS	BS (CH)	Calving and birth traits	percentage normal births	21	2416354	ARS-UCD1.2
Häfliger et al., 2021	GWAS	BS (CH)	Calving and birth traits	percentage normal births	21	2641544	ARS-UCD1.2
Häfliger et al., 2021	GWAS	BS (CH)	Calving and birth traits	percentage normal births	21	2783161	ARS-UCD1.2
Häfliger et al., 2021	GWAS	BS (CH)	Fertility traits	gestation length	21	2783161	ARS-UCD1.2
Häfliger et al., 2021	GWAS	BS (CH)	Calving and birth traits	percentage normal births	21	2785756	ARS-UCD1.2
Häfliger et al., 2021	GWAS	BS (CH)	Fertility traits	gestation length	21	2785756	ARS-UCD1.2
Häfliger et al., 2021	GWAS	BS (CH)	Calving and birth traits	percentage normal births	21	2797002	ARS-UCD1.2
Häfliger et al., 2021	GWAS	BS (CH)	Calving and birth traits	percentage normal births	21	3013799	ARS-UCD1.2
Häfliger et al., 2021	GWAS	BS (CH)	Calving and birth traits	percentage normal births	21	3027732	ARS-UCD1.2
Häfliger et al., 2021	GWAS	BS (CH)	Calving and birth traits	percentage normal births	21	3040671	ARS-UCD1.2
Häfliger et al., 2021	GWAS	BS (CH)	Calving and birth traits	percentage normal births	21	3041574	ARS-UCD1.2
Häfliger et al., 2021	GWAS	BS (CH)	Calving and birth traits	percentage normal births	25	1163010	ARS-UCD1.2
Häfliger et al., 2021	GWAS	BS (CH)	Calving and birth traits	percentage normal births	25	1163011	ARS-UCD1.2
Häfliger et al., 2021	GWAS	BS (CH)	Calving and birth traits	percentage normal births	25	1217006	ARS-UCD1.2
Häfliger et al., 2021	GWAS	BS (CH)	Calving and birth traits	percentage normal births	25	1406745	ARS-UCD1.2
Häfliger et al., 2021	GWAS	BS (CH)	Calving and birth traits	percentage normal births	25	1449678	ARS-UCD1.2
Häfliger et al., 2021	GWAS	BS (CH)	Calving and birth traits	percentage normal births	25	1454235	ARS-UCD1.2
Häfliger et al., 2021	GWAS	BS (CH)	Calving and birth traits	percentage normal births	25	1454540	ARS-UCD1.2
Häfliger et al., 2021	GWAS	BS (CH)	Calving and birth traits	percentage normal births	25	1476900	ARS-UCD1.2
Häfliger et al., 2021	GWAS	BS (CH)	Calving and birth traits	percentage normal births	25	1488094	ARS-UCD1.2
Häfliger et al., 2021	GWAS	BS (CH)	Fertility traits	interval first to last insemination cow	25	1488094	ARS-UCD1.2
Häfliger et al., 2021	GWAS	BS (CH)	Calving and birth traits	birth weight	25	1488094	ARS-UCD1.2
Häfliger et al., 2021	GWAS	BS (CH)	Calving and birth traits	percentage normal births	25	1664656	ARS-UCD1.2
Häfliger et al., 2021	GWAS	BS (CH)	Calving and birth traits	percentage normal births	25	1737412	ARS-UCD1.2
Häfliger et al., 2021	GWAS	BS (CH)	Fertility traits	interval first to last insemination cow	25	1737412	ARS-UCD1.2
Häfliger et al., 2021	GWAS	BS (CH)	Calving and birth traits	birth weight	25	1737412	ARS-UCD1.2
Häfliger et al., 2021	GWAS	OB (CH)	Fertility traits	gestation length	3	104937783	ARS-UCD1.2
Häfliger et al., 2021	GWAS	OB (CH)	Calving and birth traits	percentage live births	3	117057119	ARS-UCD1.2
Häfliger et al., 2021	GWAS	OB (CH)	Calving and birth traits	percentage live births	3	117191709	ARS-UCD1.2
Häfliger et al., 2021	GWAS	OB (CH)	Fertility traits	gestation length	6	6265626	ARS-UCD1.2
Häfliger et al., 2021	GWAS	OB (CH)	Fertility traits	gestation length	6	6266592	ARS-UCD1.2
Häfliger et al., 2021	GWAS	OB (CH)	Growth and carcass traits	carcass conformation score, adults	11	100121088	ARS-UCD1.2
Häfliger et al., 2021	GWAS	OB (CH)	Growth and carcass traits	carcass conformation score, adults	11	100626987	ARS-UCD1.2
Häfliger et al., 2021	GWAS	OB (CH)	Growth and carcass traits	carcass conformation score, adults	11	100677376	ARS-UCD1.2
Häfliger et al., 2021	GWAS	OB (CH)	Growth and carcass traits	carcass conformation score, adults	11	101606430	ARS-UCD1.2
Häfliger et al., 2021	GWAS	OB (CH)	Growth and carcass traits	carcass conformation score, adults	11	101643457	ARS-UCD1.2
Häfliger et al., 2021	GWAS	OB (CH)	Growth and carcass traits	carcass conformation score, adults	11	102609512	ARS-UCD1.2
Häfliger et al., 2021	GWAS	OB (CH)	Growth and carcass traits	carcass conformation score, adults	11	102944080	ARS-UCD1.2
Häfliger et al., 2021	GWAS	OB (CH)	Growth and carcass traits	carcass conformation score, calves	11	102944080	ARS-UCD1.2
Häfliger et al., 2021	GWAS	OB (CH)	Growth and carcass traits	carcass conformation score, adults	11	103208661	ARS-UCD1.2
Häfliger et al., 2021	GWAS	OB (CH)	Growth and carcass traits	carcass conformation score, adults	11	103241044	ARS-UCD1.2
Häfliger et al., 2021	GWAS	OB (CH)	Growth and carcass traits	carcass conformation score, adults	11	103273276	ARS-UCD1.2
Häfliger et al., 2021	GWAS	OB (CH)	Growth and carcass traits	carcass conformation score, adults	11	103725777	ARS-UCD1.2
Häfliger et al., 2021	GWAS	OB (CH)	Growth and carcass traits	carcass conformation score, adults	11	103727557	ARS-UCD1.2
Häfliger et al., 2021	GWAS	OB (CH)	Growth and carcass traits	carcass conformation score, adults	11	103741813	ARS-UCD1.2
Häfliger et al., 2021	GWAS	OB (CH)	Growth and carcass traits	carcass conformation score, adults	11	103883076	ARS-UCD1.2
Häfliger et al., 2021	GWAS	OB (CH)	Growth and carcass traits	carcass conformation score, adults	11	103884782	ARS-UCD1.2
Häfliger et al., 2021	GWAS	OB (CH)	Growth and carcass traits	carcass conformation score, calves	11	103884782	ARS-UCD1.2
Häfliger et al., 2021	GWAS	OB (CH)	Growth and carcass traits	carcass conformation score, adults	11	103910846	ARS-UCD1.2
Häfliger et al., 2021	GWAS	OB (CH)	Growth and carcass traits	carcass conformation score, calves	11	103910846	ARS-UCD1.2
Häfliger et al., 2021	GWAS	OB (CH)	Growth and carcass traits	carcass conformation score, adults	11	104313311	ARS-UCD1.2
Häfliger et al., 2021	GWAS	OB (CH)	Growth and carcass traits	carcass conformation score, calves	11	104318491	ARS-UCD1.2
Häfliger et al., 2021	GWAS	OB (CH)	Growth and carcass traits	carcass conformation score, adults	11	104318491	ARS-UCD1.2
Häfliger et al., 2021	GWAS	OB (CH)	Growth and carcass traits	carcass conformation score, calves	11	104325525	ARS-UCD1.2
Häfliger et al., 2021	GWAS	OB (CH)	Growth and carcass traits	carcass conformation score, adults	11	104325525	ARS-UCD1.2
Häfliger et al., 2021	GWAS	OB (CH)	Fertility traits	gestation length	21	585155	ARS-UCD1.2
Häfliger et al., 2021	GWAS	OB (CH)	Calving and birth traits	birth weight	21	585155	ARS-UCD1.2
Häfliger et al., 2021	GWAS	OB (CH)	Calving and birth traits	percentage normal births	21	585155	ARS-UCD1.2
Häfliger et al., 2021	GWAS	OB (CH)	Fertility traits	gestation length	21	590103	ARS-UCD1.2
Häfliger et al., 2021	GWAS	OB (CH)	Calving and birth traits	birth weight	21	590103	ARS-UCD1.2
Häfliger et al., 2021	GWAS	OB (CH)	Calving and birth traits	percentage normal births	21	590103	ARS-UCD1.2
Häfliger et al., 2021	GWAS	OB (CH)	Fertility traits	gestation length	21	594570	ARS-UCD1.2
Häfliger et al., 2021	GWAS	OB (CH)	Calving and birth traits	birth weight	21	594570	ARS-UCD1.2
Häfliger et al., 2021	GWAS	OB (CH)	Calving and birth traits	percentage normal births	21	594570	ARS-UCD1.2
Häfliger et al., 2021	GWAS	OB (CH)	Fertility traits	gestation length	21	966925	ARS-UCD1.2
Häfliger et al., 2021	GWAS	OB (CH)	Calving and birth traits	birth weight	21	966925	ARS-UCD1.2
Häfliger et al., 2021	GWAS	OB (CH)	Calving and birth traits	percentage normal births	21	966925	ARS-UCD1.2
Häfliger et al., 2021	GWAS	OB (CH)	Fertility traits	gestation length	21	2122146	ARS-UCD1.2
Häfliger et al., 2021	GWAS	OB (CH)	Calving and birth traits	birth weight	21	2122146	ARS-UCD1.2
Häfliger et al., 2021	GWAS	OB (CH)	Calving and birth traits	percentage normal births	21	2122146	ARS-UCD1.2
Häfliger et al., 2021	GWAS	OB (CH)	Fertility traits	gestation length	21	2139389	ARS-UCD1.2
Häfliger et al., 2021	GWAS	OB (CH)	Calving and birth traits	birth weight	21	2139389	ARS-UCD1.2
Häfliger et al., 2021	GWAS	OB (CH)	Calving and birth traits	percentage normal births	21	2139389	ARS-UCD1.2
Häfliger et al., 2021	GWAS	OB (CH)	Fertility traits	gestation length	21	2194447	ARS-UCD1.2
Häfliger et al., 2021	GWAS	OB (CH)	Calving and birth traits	birth weight	21	2194447	ARS-UCD1.2
Häfliger et al., 2021	GWAS	OB (CH)	Calving and birth traits	percentage normal births	21	2194447	ARS-UCD1.2
Häfliger et al., 2021	GWAS	OB (CH)	Fertility traits	gestation length	21	2290328	ARS-UCD1.2
Häfliger et al., 2021	GWAS	OB (CH)	Calving and birth traits	birth weight	21	2290328	ARS-UCD1.2
Häfliger et al., 2021	GWAS	OB (CH)	Calving and birth traits	percentage normal births	21	2290328	ARS-UCD1.2
Häfliger et al., 2021	GWAS	OB (CH)	Fertility traits	gestation length	21	2374577	ARS-UCD1.2
Häfliger et al., 2021	GWAS	OB (CH)	Calving and birth traits	birth weight	21	2374577	ARS-UCD1.2
Häfliger et al., 2021	GWAS	OB (CH)	Fertility traits	gestation length	21	2416354	ARS-UCD1.2
Häfliger et al., 2021	GWAS	OB (CH)	Calving and birth traits	birth weight	21	2416354	ARS-UCD1.2
Häfliger et al., 2021	GWAS	OB (CH)	Calving and birth traits	percentage normal births	21	2416354	ARS-UCD1.2
Häfliger et al., 2021	GWAS	OB (CH)	Fertility traits	gestation length	21	2422911	ARS-UCD1.2
Häfliger et al., 2021	GWAS	OB (CH)	Calving and birth traits	birth weight	21	2422911	ARS-UCD1.2
Häfliger et al., 2021	GWAS	OB (CH)	Fertility traits	gestation length	21	2437601	ARS-UCD1.2
Häfliger et al., 2021	GWAS	OB (CH)	Calving and birth traits	birth weight	21	2437601	ARS-UCD1.2
Häfliger et al., 2021	GWAS	OB (CH)	Calving and birth traits	percentage normal births	21	2437601	ARS-UCD1.2
Häfliger et al., 2021	GWAS	OB (CH)	Fertility traits	gestation length	21	2533819	ARS-UCD1.2
Häfliger et al., 2021	GWAS	OB (CH)	Calving and birth traits	birth weight	21	2533819	ARS-UCD1.2
Häfliger et al., 2021	GWAS	OB (CH)	Calving and birth traits	percentage normal births	21	2533819	ARS-UCD1.2
Häfliger et al., 2021	GWAS	OB (CH)	Fertility traits	gestation length	21	2584774	ARS-UCD1.2
Häfliger et al., 2021	GWAS	OB (CH)	Calving and birth traits	birth weight	21	2584774	ARS-UCD1.2
Häfliger et al., 2021	GWAS	OB (CH)	Calving and birth traits	percentage normal births	21	2584774	ARS-UCD1.2
Häfliger et al., 2021	GWAS	OB (CH)	Fertility traits	gestation length	21	2641544	ARS-UCD1.2
Häfliger et al., 2021	GWAS	OB (CH)	Calving and birth traits	birth weight	21	2641544	ARS-UCD1.2
Häfliger et al., 2021	GWAS	OB (CH)	Calving and birth traits	percentage normal births	21	2641544	ARS-UCD1.2
Häfliger et al., 2021	GWAS	OB (CH)	Fertility traits	gestation length	21	2641544	ARS-UCD1.2
Häfliger et al., 2021	GWAS	OB (CH)	Fertility traits	gestation length	21	2783161	ARS-UCD1.2
Häfliger et al., 2021	GWAS	OB (CH)	Calving and birth traits	percentage normal births	21	2783161	ARS-UCD1.2
Häfliger et al., 2021	GWAS	OB (CH)	Calving and birth traits	birth weight	21	2783161	ARS-UCD1.2
Häfliger et al., 2021	GWAS	OB (CH)	Fertility traits	gestation length	21	2785756	ARS-UCD1.2
Häfliger et al., 2021	GWAS	OB (CH)	Calving and birth traits	percentage normal births	21	2785756	ARS-UCD1.2
Häfliger et al., 2021	GWAS	OB (CH)	Calving and birth traits	birth weight	21	2785756	ARS-UCD1.2
Häfliger et al., 2021	GWAS	OB (CH)	Fertility traits	gestation length	21	2869992	ARS-UCD1.2
Häfliger et al., 2021	GWAS	OB (CH)	Calving and birth traits	birth weight	21	2869992	ARS-UCD1.2
Häfliger et al., 2021	GWAS	OB (CH)	Calving and birth traits	percentage normal births	21	2869992	ARS-UCD1.2
Häfliger et al., 2021	GWAS	OB (CH)	Fertility traits	gestation length	21	2869992	ARS-UCD1.2
Häfliger et al., 2021	GWAS	OB (CH)	Fertility traits	gestation length	21	2890136	ARS-UCD1.2
Häfliger et al., 2021	GWAS	OB (CH)	Fertility traits	gestation length	21	2920232	ARS-UCD1.2
Häfliger et al., 2021	GWAS	OB (CH)	Calving and birth traits	birth weight	21	2920232	ARS-UCD1.2
Häfliger et al., 2021	GWAS	OB (CH)	Calving and birth traits	percentage normal births	21	2920232	ARS-UCD1.2
Häfliger et al., 2021	GWAS	OB (CH)	Fertility traits	gestation length	21	2920232	ARS-UCD1.2
Häfliger et al., 2021	GWAS	OB (CH)	Fertility traits	gestation length	21	2954141	ARS-UCD1.2
Häfliger et al., 2021	GWAS	OB (CH)	Fertility traits	gestation length	21	2959515	ARS-UCD1.2
Häfliger et al., 2021	GWAS	OB (CH)	Fertility traits	gestation length	21	2962699	ARS-UCD1.2
Häfliger et al., 2021	GWAS	OB (CH)	Fertility traits	gestation length	21	3013799	ARS-UCD1.2
Häfliger et al., 2021	GWAS	OB (CH)	Fertility traits	gestation length	21	3013799	ARS-UCD1.2
Häfliger et al., 2021	GWAS	OB (CH)	Fertility traits	gestation length	21	3040671	ARS-UCD1.2
Häfliger et al., 2021	GWAS	OB (CH)	Calving and birth traits	birth weight	21	3040671	ARS-UCD1.2
Häfliger et al., 2021	GWAS	OB (CH)	Fertility traits	gestation length	21	3040671	ARS-UCD1.2
Häfliger et al., 2021	GWAS	OB (CH)	Fertility traits	gestation length	21	3041574	ARS-UCD1.2
Häfliger et al., 2021	GWAS	OB (CH)	Calving and birth traits	birth weight	21	3041574	ARS-UCD1.2
Häfliger et al., 2021	GWAS	OB (CH)	Fertility traits	gestation length	21	3041574	ARS-UCD1.2
Häfliger et al., 2021	GWAS	OB (CH)	Fertility traits	gestation length	21	3674005	ARS-UCD1.2
Häfliger et al., 2021	GWAS	OB (CH)	Calving and birth traits	percentage normal births	21	3674005	ARS-UCD1.2
Häfliger et al., 2021	GWAS	OB (CH)	Calving and birth traits	birth weight	21	3674005	ARS-UCD1.2
Häfliger et al., 2021	GWAS	OB (CH)	Calving and birth traits	percentage normal births	21	5327935	ARS-UCD1.2
Häfliger et al., 2021	GWAS	OB (CH)	Calving and birth traits	birth weight	21	5726608	ARS-UCD1.2
Häfliger et al., 2021	GWAS	OB (CH)	Calving and birth traits	percentage normal births	21	5726608	ARS-UCD1.2
Guo et al., 2012	GWAS	BV (international)	Production	milking speed	6	90325414	Bovine genome NCBI build 6.1	BTA-64031-no-rs
Guo et al., 2012	GWAS	BV (international)	Production	milking speed	6	90486780	Bovine genome NCBI build 6.1	BTA-77009-no-rs
Pausch et al., 2017	GWAS	BV	Production	Protein percentage	6	87004304	UMD3.1		CSN1S1	most significant
Fang und Pausch, 2019	GWAS	BV (AUT, GER, CH)	Production	Milk production	5	93945655	UMD3.1		MGST1
Guo et al., 2012	GWAS	BV (international)	Production	FY	5	33173961	Bovine genome NCBI build 6.1	Hapmap47184-BTA-114107
Guo et al., 2012	GWAS	BV (international)	Production	MY	5	33173961	Bovine genome NCBI build 6.1	Hapmap47184-BTA-114107
Pausch et al., 2017	GWAS	BV	Production	Fat percentage	5	93945694	UMD3.1		MGST1	most significant
Flury et al., 2014	GWAS	BV (CH)	Udder morphology	Fore udder length	6	88919352	UMD3.1	BovineHD0600024355
Flury et al., 2014	GWAS	BV (CH)	Udder morphology	Fore udder length	6	88922396	UMD3.1	BovineHD0600024357
Flury et al., 2014	GWAS	BV (CH)	Udder morphology	Fore udder length	6	88913092	UMD3.1	BovineHD0600024354
Flury et al., 2014	GWAS	BV (CH)	Udder morphology	Fore udder length	6	88728581	UMD3.1	BovineHD0600024289
Flury et al., 2014	GWAS	BV (CH)	Udder morphology	Fore udder length	6	88744593	UMD3.1	BovineHD0600024297
Flury et al., 2014	GWAS	BV (CH)	Udder morphology	Fore udder attachment	3	117768104	UMD3.1	BovineHD0300034340
Flury et al., 2014	GWAS	BV (CH)	Udder morphology	Fore udder attachment	3	117625064	UMD3.1	BovineHD0300034294
Flury et al., 2014	GWAS	BV (CH)	Udder morphology	Fore udder attachment	3	117760734	UMD3.1	BTA-69789-nors
Flury et al., 2014	GWAS	BV (CH)	Udder morphology	Fore udder attachment	3	117537703	UMD3.1	BovineHD0300034233
Flury et al., 2014	GWAS	BV (CH)	Udder morphology	Fore udder attachment	3	117305327	UMD3.1	BovineHD0300034137
Flury et al., 2014	GWAS	BV (CH)	Udder morphology	Rear udder width	17	62697699	UMD3.1	BovineHD1700017896
Flury et al., 2014	GWAS	BV (CH)	Udder morphology	Rear udder width	17	62707985	UMD3.1	BovineHD1700017901
Flury et al., 2014	GWAS	BV (CH)	Udder morphology	Rear udder width	17	62640837	UMD3.1	BovineHD1700017875
Flury et al., 2014	GWAS	BV (CH)	Udder morphology	Rear udder width	17	62656132	UMD3.1	BovineHD1700017881
Flury et al., 2014	GWAS	BV (CH)	Udder morphology	Rear udder width	17	62668270	UMD3.1	BovineHD1700017884
Flury et al., 2014	GWAS	BV (CH)	Udder morphology	Rear udder heigth	25	10931374	UMD3.1	BovineHD2500002973
Flury et al., 2014	GWAS	BV (CH)	Udder morphology	Rear udder heigth	25	10891363	UMD3.1	BovineHD2500002949
Flury et al., 2014	GWAS	BV (CH)	Udder morphology	Rear udder heigth	25	10892254	UMD3.1	BovineHD2500002950
Flury et al., 2014	GWAS	BV (CH)	Udder morphology	Rear udder heigth	25	10893792	UMD3.1	BovineHD2500002951
Flury et al., 2014	GWAS	BV (CH)	Udder morphology	Rear udder heigth	25	10898471	UMD3.1	BovineHD2500002954
Flury et al., 2014	GWAS	BV (CH)	Udder morphology	Teats diameter	6	90370978	UMD3.1	BovineHD0600024745
Flury et al., 2014	GWAS	BV (CH)	Udder morphology	Teats diameter	6	90491374	UMD3.1	BovineHD0600024780
Flury et al., 2014	GWAS	BV (CH)	Udder morphology	Teats diameter	6	90797634	UMD3.1	BovineHD0600024859
Flury et al., 2014	GWAS	BV (CH)	Udder morphology	Teats diameter	6	89876621	UMD3.1	BovineHD0600024639
Flury et al., 2014	GWAS	BV (CH)	Udder morphology	Teats diameter	6	90277007	UMD3.1	BovineHD0600024718
Flury et al., 2014	GWAS	BV (CH)	Udder morphology	Front teat placement	17	62533120	UMD3.1	BovineHD1700017839
Flury et al., 2014	GWAS	BV (CH)	Udder morphology	Front teat placement	5	31504622	UMD3.1	BovineHD0500009167
Flury et al., 2014	GWAS	BV (CH)	Udder morphology	Front teat placement	5	31520865	UMD3.1	BovineHD0500009169
Flury et al., 2014	GWAS	BV (CH)	Udder morphology	Front teat placement	17	62623054	UMD3.1	ARS-BFGL-BAC-36617
Flury et al., 2014	GWAS	BV (CH)	Udder morphology	Front teat placement	17	62522492	UMD3.1	BovineHD1700017837
Flury et al., 2014	GWAS	BV (CH)	Udder morphology	Rear teat placement	17	62697699	UMD3.1	BovineHD1700017896
Flury et al., 2014	GWAS	BV (CH)	Udder morphology	Rear teat placement	17	62533120	UMD3.1	BovineHD1700017839
Flury et al., 2014	GWAS	BV (CH)	Udder morphology	Rear teat placement	17	62623054	UMD3.1	ARS-BFGL-BAC-36617
Flury et al., 2014	GWAS	BV (CH)	Udder morphology	Rear teat placement	17	62613160	UMD3.1	BovineHD1700017865
Flury et al., 2014	GWAS	BV (CH)	Udder morphology	Rear teat placement	17	62522492	UMD3.1	BovineHD1700017837
Butty et al., 2017	GWAS	BV (CH)	Udder morphology	Udder clearance, Supernummerary mammary gland morphology	5	40800–1160000	UMD3.1		LOC783893, LGR5
Butty et al., 2017	GWAS	BV (CH)	Udder morphology	Supernummerary mammary gland morphology	17	62180000–63180000	UMD3.1		TBX3, TBX5
Butty et al., 2017	GWAS	BV (CH)	Udder morphology	Supernummerary mammary gland morphology	20	28130000–29350000	UMD3.1		EMB, PARP8
Dreher et al., 2019	GWAS	BV (GER)	Sucking reflex	Sucking reflex	7	86593875 - 86633971	UMD3.1.1		EDIL3
Dreher et al., 2019	GWAS	BV (GER)	Sucking reflex	Sucking reflex	7	98454085 - 98985065	UMD3.1.1		CAST, ERAP1, ERAP2, LNPEP, LIX1
Dreher et al., 2019	GWAS	BV (GER)	Sucking reflex	Sucking reflex	15	28496787 - 28947625	UMD3.1.1		CEP164, DSCAML1, FXYD6
Dreher et al., 2019	GWAS	BV (GER)	Sucking reflex	Sucking reflex	21	20282153 - 21041394	UMD3.1.1		LOC101906218, LOC100298937, LOC100336807, LOC515149, LOC101906604, ACAN, HAPLN3, MFGE8, ABHD2
Widmer et al., 2022	Haplotype analysis	OB (CH)	Calving and birth traits	multiple birth	11	88748439 - 88808495	ARS-UCD1.2
Widmer et al., 2022	Haplotype analysis	BS (CH)	Calving and birth traits	multiple birth	15	75430142 - 75561032	ARS-UCD1.2
