# Supplementary material for: Analyzing Runs of Homozygosity Reveals Patterns of Selection in German Brown Cattle
Source: Genes (Basel). 2024 Aug 9;15(8):1051. doi: 10.3390/genes15081051 (PMC11354284; doi:10.3390/genes15081051)
Supplement: Supplementary file 1 [file genes-15-01051-s001.zip › Supplementary Table S20_QTL-DB-BTA-ROH95-BS-private.xlsx]

## Sheet: QTL-DB-BTA-ROH95-BS-private
Table S20. Quantitative trait loci, which are located within the ROH islands of the 95th precentile threshold and private for specific US Brown Swiss classes. QTL are retrieved from the Animal QTLdb, release 53, a public database developed by a team at the Iowa State University [49].
BTA	ROH	US Brown Swiss class	Position-Start-QTL	Position-End-QTL	QTL
Chr.2	76255186-81737952	BS <60%	76606979	76606983	Body depth QTL (287196)
Chr.2	76255186-81737952	BS <60%	76610608	76610612	Body length QTL (218701)
Chr.2	76255186-81737952	BS <60%	78925609	78925613	Body length QTL (218702)
Chr.2	76255186-81737952	BS <60%	76976289	76976293	Body weight QTL (66866)
Chr.2	76255186-81737952	BS <60%	80795934	80795938	Bovine tuberculosis susceptibility QTL (96166)
Chr.2	76255186-81737952	BS <60%	80805605	80805609	Bovine tuberculosis susceptibility QTL (96169)
Chr.2	76255186-81737952	BS <60%	80797712	80797716	Bovine tuberculosis susceptibility QTL (96171)
Chr.2	76255186-81737952	BS <60%	80783154	80783158	Bovine tuberculosis susceptibility QTL (96173)
Chr.2	76255186-81737952	BS <60%	78180776	78180780	Bovine tuberculosis susceptibility QTL (96174)
Chr.2	76255186-81737952	BS <60%	78192051	78192055	Bovine tuberculosis susceptibility QTL (96175)
Chr.2	76255186-81737952	BS <60%	78198125	78198129	Bovine tuberculosis susceptibility QTL (96176)
Chr.2	76255186-81737952	BS <60%	78201982	78201986	Bovine tuberculosis susceptibility QTL (96177)
Chr.2	76255186-81737952	BS <60%	78206560	78206564	Bovine tuberculosis susceptibility QTL (96178)
Chr.2	76255186-81737952	BS <60%	78216255	78216259	Bovine tuberculosis susceptibility QTL (96179)
Chr.2	76255186-81737952	BS <60%	78217223	78217227	Bovine tuberculosis susceptibility QTL (96180)
Chr.2	76255186-81737952	BS <60%	78221639	78221643	Bovine tuberculosis susceptibility QTL (96181)
Chr.2	76255186-81737952	BS <60%	78239561	78239565	Bovine tuberculosis susceptibility QTL (96182)
Chr.2	76255186-81737952	BS <60%	79901899	79901903	Calving interval QTL (121689)
Chr.2	76255186-81737952	BS <60%	79537845	79537849	Conception rate QTL (287900)
Chr.2	76255186-81737952	BS <60%	81130893	81130897	Connective tissue amount QTL (233260)
Chr.2	76255186-81737952	BS <60%	78553849	78553853	Connective tissue amount QTL (233321)
Chr.2	76255186-81737952	BS <60%	78069922	78069926	Digital dermatitis QTL (215077)
Chr.2	76255186-81737952	BS <60%	78080216	78080220	Digital dermatitis QTL (215078)
Chr.2	76255186-81737952	BS <60%	78080943	78080947	Digital dermatitis QTL (215079)
Chr.2	76255186-81737952	BS <60%	78092853	78092857	Digital dermatitis QTL (215080)
Chr.2	76255186-81737952	BS <60%	78100070	78100074	Digital dermatitis QTL (215081)
Chr.2	76255186-81737952	BS <60%	78110139	78110143	Digital dermatitis QTL (215082)
Chr.2	76255186-81737952	BS <60%	78111522	78111526	Digital dermatitis QTL (215083)
Chr.2	76255186-81737952	BS <60%	78307820	78307824	Digital dermatitis QTL (215084)
Chr.2	76255186-81737952	BS <60%	78767888	78767892	Digital dermatitis QTL (215085)
Chr.2	76255186-81737952	BS <60%	78925609	78925613	Dry matter intake QTL (23644)
Chr.2	76255186-81737952	BS <60%	78949629	78949633	Dry matter intake QTL (23669)
Chr.2	76255186-81737952	BS <60%	76976092	76976096	Fat thickness at the 12th rib QTL (20366)
Chr.2	76255186-81737952	BS <60%	80054746	80054750	First service conception QTL (212100)
Chr.2	76255186-81737952	BS <60%	76376459	76376463	Hemoglobin QTL (213434)
Chr.2	76255186-81737952	BS <60%	78870452	78870456	Inseminations per conception QTL (212467)
Chr.2	76255186-81737952	BS <60%	80054746	80054750	Inseminations per conception QTL (212468)
Chr.2	76255186-81737952	BS <60%	79553227	79553231	Marbling score QTL (20299)
Chr.2	76255186-81737952	BS <60%	81714775	81714779	Marbling score QTL (231466)
Chr.2	76255186-81737952	BS <60%	80355999	80356003	Marbling score QTL (231471)
Chr.2	76255186-81737952	BS <60%	80855135	80855139	Marbling score QTL (231491)
Chr.2	76255186-81737952	BS <60%	79017283	79017287	Milk C18 index QTL (32625)
Chr.2	76255186-81737952	BS <60%	79614093	79614097	Milk C18 index QTL (62844)
Chr.2	76255186-81737952	BS <60%	79518123	79518127	Milk arachidonic acid content QTL (122305)
Chr.2	76255186-81737952	BS <60%	79553227	79553231	Milk arachidonic acid content QTL (122306)
Chr.2	76255186-81737952	BS <60%	79365990	79365994	Milk caproic acid content QTL (155358)
Chr.2	76255186-81737952	BS <60%	79365990	79365994	Milk caprylic acid content QTL (155509)
Chr.2	76255186-81737952	BS <60%	79518123	79518127	Milk cis-12-Octadecenoic acid content QTL (122325)
Chr.2	76255186-81737952	BS <60%	79553227	79553231	Milk cis-12-Octadecenoic acid content QTL (122326)
Chr.2	76255186-81737952	BS <60%	79518123	79518127	Milk cis-8,11,14-Eicosatrienoic acid content QTL (122340)
Chr.2	76255186-81737952	BS <60%	79553227	79553231	Milk cis-8,11,14-Eicosatrienoic acid content QTL (122341)
Chr.2	76255186-81737952	BS <60%	76309738	76309742	Milk fat yield QTL (25771)
Chr.2	76255186-81737952	BS <60%	76862147	76862151	Milk fat yield QTL (25772)
Chr.2	76255186-81737952	BS <60%	80008334	80008338	Milk kappa-casein percentage QTL (111344)
Chr.2	76255186-81737952	BS <60%	80011799	80011803	Milk kappa-casein percentage QTL (111345)
Chr.2	76255186-81737952	BS <60%	80138614	80138618	Milk kappa-casein percentage QTL (111455)
Chr.2	76255186-81737952	BS <60%	80269895	80269899	Milk kappa-casein percentage QTL (111456)
Chr.2	76255186-81737952	BS <60%	80278601	80278605	Milk kappa-casein percentage QTL (111457)
Chr.2	76255186-81737952	BS <60%	78239561	78239565	Milk kappa-casein percentage QTL (111522)
Chr.2	76255186-81737952	BS <60%	80329661	80329665	Milk kappa-casein percentage QTL (111523)
Chr.2	76255186-81737952	BS <60%	80316613	80316617	Milk kappa-casein percentage QTL (111961)
Chr.2	76255186-81737952	BS <60%	80332936	80332940	Milk kappa-casein percentage QTL (111966)
Chr.2	76255186-81737952	BS <60%	80333709	80333713	Milk kappa-casein percentage QTL (111967)
Chr.2	76255186-81737952	BS <60%	80336266	80336270	Milk kappa-casein percentage QTL (111968)
Chr.2	76255186-81737952	BS <60%	78162566	78162570	Milk kappa-casein percentage QTL (112030)
Chr.2	76255186-81737952	BS <60%	78180776	78180780	Milk kappa-casein percentage QTL (112031)
Chr.2	76255186-81737952	BS <60%	78192051	78192055	Milk kappa-casein percentage QTL (112032)
Chr.2	76255186-81737952	BS <60%	78198125	78198129	Milk kappa-casein percentage QTL (112033)
Chr.2	76255186-81737952	BS <60%	78201982	78201986	Milk kappa-casein percentage QTL (112034)
Chr.2	76255186-81737952	BS <60%	78203599	78203603	Milk kappa-casein percentage QTL (112035)
Chr.2	76255186-81737952	BS <60%	78206560	78206564	Milk kappa-casein percentage QTL (112036)
Chr.2	76255186-81737952	BS <60%	78212018	78212022	Milk kappa-casein percentage QTL (112037)
Chr.2	76255186-81737952	BS <60%	78216255	78216259	Milk kappa-casein percentage QTL (112038)
Chr.2	76255186-81737952	BS <60%	78217223	78217227	Milk kappa-casein percentage QTL (112039)
Chr.2	76255186-81737952	BS <60%	77871330	77871334	Milk kappa-casein percentage QTL (112483)
Chr.2	76255186-81737952	BS <60%	77872021	77872025	Milk kappa-casein percentage QTL (112484)
Chr.2	76255186-81737952	BS <60%	77872923	77872927	Milk kappa-casein percentage QTL (112485)
Chr.2	76255186-81737952	BS <60%	77873564	77873568	Milk kappa-casein percentage QTL (112486)
Chr.2	76255186-81737952	BS <60%	77884360	77884364	Milk kappa-casein percentage QTL (112487)
Chr.2	76255186-81737952	BS <60%	80203266	80203270	Milk kappa-casein percentage QTL (112502)
Chr.2	76255186-81737952	BS <60%	77874374	77874378	Milk kappa-casein percentage QTL (112506)
Chr.2	76255186-81737952	BS <60%	80788807	80788811	Milk kappa-casein percentage QTL (112789)
Chr.2	76255186-81737952	BS <60%	80793258	80793262	Milk kappa-casein percentage QTL (112790)
Chr.2	76255186-81737952	BS <60%	80023547	80023551	Milk kappa-casein percentage QTL (113577)
Chr.2	76255186-81737952	BS <60%	80024479	80024483	Milk kappa-casein percentage QTL (113578)
Chr.2	76255186-81737952	BS <60%	80031654	80031658	Milk kappa-casein percentage QTL (113579)
Chr.2	76255186-81737952	BS <60%	80036656	80036660	Milk kappa-casein percentage QTL (113580)
Chr.2	76255186-81737952	BS <60%	81433508	81433512	Milk myristic acid content QTL (162538)
Chr.2	76255186-81737952	BS <60%	81433508	81433512	Milk oleic acid content QTL (283533)
Chr.2	76255186-81737952	BS <60%	80927818	80927822	Milk sodium content QTL (165422)
Chr.2	76255186-81737952	BS <60%	80926520	80926524	Milk sodium content QTL (165521)
Chr.2	76255186-81737952	BS <60%	80935865	80935869	Milk sodium content QTL (165534)
Chr.2	76255186-81737952	BS <60%	80965573	80965577	Milk sodium content QTL (165536)
Chr.2	76255186-81737952	BS <60%	80960956	80960960	Milk sodium content QTL (165542)
Chr.2	76255186-81737952	BS <60%	81208542	81208546	Milk sodium content QTL (165559)
Chr.2	76255186-81737952	BS <60%	79017283	79017287	Milk stearic acid content QTL (32599)
Chr.2	76255186-81737952	BS <60%	79518123	79518127	Milk trans-16-Octadecenoic acid content QTL (122328)
Chr.2	76255186-81737952	BS <60%	79553227	79553231	Milk trans-16-Octadecenoic acid content QTL (122329)
Chr.2	76255186-81737952	BS <60%	79518123	79518127	Milk trans-6/8-Octadecenoic acid content QTL (122320)
Chr.2	76255186-81737952	BS <60%	78239561	78239565	Milk unglycosylated kappa-casein percentage QTL (118444)
Chr.2	76255186-81737952	BS <60%	78162566	78162570	Milk unglycosylated kappa-casein percentage QTL (118774)
Chr.2	76255186-81737952	BS <60%	78180776	78180780	Milk unglycosylated kappa-casein percentage QTL (118775)
Chr.2	76255186-81737952	BS <60%	78192051	78192055	Milk unglycosylated kappa-casein percentage QTL (118776)
Chr.2	76255186-81737952	BS <60%	78198125	78198129	Milk unglycosylated kappa-casein percentage QTL (118777)
Chr.2	76255186-81737952	BS <60%	78201982	78201986	Milk unglycosylated kappa-casein percentage QTL (118778)
Chr.2	76255186-81737952	BS <60%	78203599	78203603	Milk unglycosylated kappa-casein percentage QTL (118779)
Chr.2	76255186-81737952	BS <60%	78206560	78206564	Milk unglycosylated kappa-casein percentage QTL (118780)
Chr.2	76255186-81737952	BS <60%	78212018	78212022	Milk unglycosylated kappa-casein percentage QTL (118781)
Chr.2	76255186-81737952	BS <60%	78216255	78216259	Milk unglycosylated kappa-casein percentage QTL (118782)
Chr.2	76255186-81737952	BS <60%	78217223	78217227	Milk unglycosylated kappa-casein percentage QTL (118783)
Chr.2	76255186-81737952	BS <60%	79518123	79518127	Milk yield QTL (136183)
Chr.2	76255186-81737952	BS <60%	80377301	80377305	Milk yield QTL (156703)
Chr.2	76255186-81737952	BS <60%	80377301	80377305	Milk yield QTL (168305)
Chr.2	76255186-81737952	BS <60%	78437804	78437808	Milking speed QTL (157351)
Chr.2	76255186-81737952	BS <60%	78625687	78625691	Milking speed QTL (157352)
Chr.2	76255186-81737952	BS <60%	78649666	78649670	Milking speed QTL (157353)
Chr.2	76255186-81737952	BS <60%	78719670	78719674	Milking speed QTL (157354)
Chr.2	76255186-81737952	BS <60%	76610608	76610612	Muscle total collagen content QTL (281203)
Chr.2	76255186-81737952	BS <60%	77884360	77884364	Semen volume QTL (263373)
Chr.2	76255186-81737952	BS <60%	79553227	79553231	Somatic cell score QTL (95253)
Chr.2	76255186-81737952	BS <60%	81701663	81701667	Sperm motility QTL (263396)
Chr.2	76255186-81737952	BS <60%	78553849	78553853	Tenderness score QTL (228003)
Chr.2	122648996-122819608	BS <60%	122803915	122803919	Bovine respiratory disease susceptibility QTL (160020)
Chr.2	122648996-122819608	BS <60%	122683822	122683826	Milk fat yield QTL (163887)
Chr.2	122648996-122819608	BS <60%	122726750	122726754	Milk kappa-casein percentage QTL (110486)
Chr.2	122648996-122819608	BS <60%	122719160	122719164	Milk kappa-casein percentage QTL (110558)
Chr.2	122648996-122819608	BS <60%	122806649	122806653	Milk kappa-casein percentage QTL (111969)
Chr.2	122648996-122819608	BS <60%	122704584	122704588	Milk kappa-casein percentage QTL (113340)
Chr.2	122648996-122819608	BS <60%	122701113	122701117	Milk kappa-casein percentage QTL (113745)
Chr.2	122648996-122819608	BS <60%	122726750	122726754	Milk unglycosylated kappa-casein percentage QTL (118128)
Chr.2	122648996-122819608	BS <60%	122719160	122719164	Milk unglycosylated kappa-casein percentage QTL (118841)
Chr.2	122648996-122819608	BS <60%	122701113	122701117	Milk unglycosylated kappa-casein percentage QTL (119405)
Chr.2	122648996-122819608	BS <60%	122665840	122665844	Udder structure QTL (25017)
Chr.3	49574985-50646656	BS <60%	50439708	50439712	Conception rate QTL (176354)
Chr.3	49574985-50646656	BS <60%	49675583	49675587	Connective tissue amount QTL (233404)
Chr.3	49574985-50646656	BS <60%	49883814	49883818	Inseminations per conception QTL (212493)
Chr.3	49574985-50646656	BS <60%	50183718	50183722	Lean meat yield QTL (37146)
Chr.3	49574985-50646656	BS <60%	49729062	49729066	M. paratuberculosis susceptibility QTL (127099)
Chr.3	49574985-50646656	BS <60%	49898785	49898789	Metabolic body weight QTL (23654)
Chr.3	49574985-50646656	BS <60%	49704104	49704108	Milk protein percentage QTL (154769)
Chr.3	49574985-50646656	BS <60%	50183718	50183722	Milk protein yield QTL (175339)
Chr.3	49574985-50646656	BS <60%	50351114	50351118	Milk protein yield QTL (175340)
Chr.3	49574985-50646656	BS <60%	50646655	50646659	Milk yield QTL (166357)
Chr.3	49574985-50646656	BS <60%	50646655	50646659	Milk yield QTL (166390)
Chr.3	49574985-50646656	BS <60%	50183718	50183722	Milk yield QTL (174360)
Chr.3	49574985-50646656	BS <60%	49675583	49675587	Tenderness score QTL (228081)
Chr.3	58161126-61459429	BS <60%	58219536	58219540	Abomasum displacement QTL (23949)
Chr.3	58161126-61459429	BS <60%	60575454	60575458	Body weight QTL (193815)
Chr.3	58161126-61459429	BS <60%	60938212	60938216	Body weight gain QTL (66915)
Chr.3	58161126-61459429	BS <60%	60166847	60166851	Bovine respiratory disease susceptibility QTL (57563)
Chr.3	58161126-61459429	BS <60%	60739725	60739729	Bovine tuberculosis susceptibility QTL (178943)
Chr.3	58161126-61459429	BS <60%	60375725	60375729	Dry matter intake QTL (131310)
Chr.3	58161126-61459429	BS <60%	59220452	59220456	Fertility index QTL (28612)
Chr.3	58161126-61459429	BS <60%	60897778	60897782	Foot angle QTL (102076)
Chr.3	58161126-61459429	BS <60%	60253935	60253939	Ketosis QTL (147601)
Chr.3	58161126-61459429	BS <60%	60310724	60310728	Ketosis QTL (147603)
Chr.3	58161126-61459429	BS <60%	60378539	60378543	Lean meat yield QTL (37224)
Chr.3	58161126-61459429	BS <60%	61093464	61093468	Milk fat yield QTL (25790)
Chr.3	58161126-61459429	BS <60%	58506665	58506669	Milk lauric acid content QTL (224494)
Chr.3	58161126-61459429	BS <60%	61187319	61187323	Muscle zinc content QTL (152575)
Chr.3	58161126-61459429	BS <60%	61401487	61401491	Muscle zinc content QTL (152585)
Chr.3	58161126-61459429	BS <60%	60625548	60625552	Polyunsaturated fatty acid content QTL (152312)
Chr.3	58161126-61459429	BS <60%	58423844	58423848	Shear force QTL (225356)
Chr.3	58161126-61459429	BS <60%	61388403	61388407	Temperament QTL (220032)
Chr.4	62357256-63280422	BS 60-69%	62457479	62457483	Connective tissue amount QTL (233421)
Chr.4	62357256-63280422	BS 60-69%	63068064	63068068	Connective tissue amount QTL (233457)
Chr.4	62357256-63280422	BS 60-69%	62927509	62927513	Lean meat yield QTL (37085)
Chr.4	62357256-63280422	BS 60-69%	62876372	62876376	Marbling score QTL (231572)
Chr.4	62357256-63280422	BS 60-69%	63246203	63246207	Shear force QTL (225643)
Chr.4	62357256-63280422	BS 60-69%	62754392	62754396	Somatic cell score QTL (216422)
Chr.4	62357256-63280422	BS 60-69%	63068064	63068068	Tenderness score QTL (228149)
Chr.6	28366514-29062262	BS 90-99%	28936993	28936997	Average daily gain QTL (185858)
Chr.6	28366514-29062262	BS 90-99%	28978808	28978812	Body weight QTL (164248)
Chr.6	28366514-29062262	BS 90-99%	28873302	28873306	Body weight QTL (66476)
Chr.6	28366514-29062262	BS 90-99%	28940831	28940835	Body weight QTL (66480)
Chr.6	28366514-29062262	BS 90-99%	29062261	29062265	Body weight QTL (66506)
Chr.6	28366514-29062262	BS 90-99%	28873302	28873306	Body weight QTL (67430)
Chr.6	28366514-29062262	BS 90-99%	29062261	29062265	Body weight QTL (67488)
Chr.6	28366514-29062262	BS 90-99%	28836865	28836869	Body weight QTL (67588)
Chr.6	28366514-29062262	BS 90-99%	28836865	28836869	Body weight QTL (67589)
Chr.6	28366514-29062262	BS 90-99%	28940831	28940835	Body weight gain QTL (66481)
Chr.6	28366514-29062262	BS 90-99%	29062261	29062265	Body weight gain QTL (66507)
Chr.6	28366514-29062262	BS 90-99%	28873302	28873306	Body weight gain QTL (67431)
Chr.6	28366514-29062262	BS 90-99%	29062261	29062265	Body weight gain QTL (67489)
Chr.6	28366514-29062262	BS 90-99%	28927864	28927868	Conception rate QTL (177013)
Chr.6	28366514-29062262	BS 90-99%	28836865	28836869	Dystocia QTL (14702)
Chr.6	28366514-29062262	BS 90-99%	28927864	28927868	First service conception QTL (176730)
Chr.6	28366514-29062262	BS 90-99%	28741322	28741326	Milk fat percentage QTL (138246)
Chr.6	28366514-29062262	BS 90-99%	28741322	28741326	Milk protein percentage QTL (137912)
Chr.6	28366514-29062262	BS 90-99%	28626713	28626717	Milk protein yield QTL (14922)
Chr.6	28366514-29062262	BS 90-99%	28626713	28626717	Milk yield QTL (25418)
Chr.6	28366514-29062262	BS 90-99%	29021265	29021269	Muscle sodium content QTL (152244)
Chr.6	110290107-111246611	BS <60%	110493283	110493287	Liver abscess QTL (100996)
Chr.6	110290107-111246611	BS <60%	110851298	110851302	Milk glycosylated kappa-casein percentage QTL (116204)
Chr.6	110290107-111246611	BS <60%	111019949	111019953	Milk yield QTL (240594)
Chr.6	110290107-111246611	BS <60%	110910644	110910648	Milk yield QTL (240656)
Chr.6	110290107-111246611	BS <60%	110914027	110914031	Milk yield QTL (240685)
Chr.6	110290107-111246611	BS <60%	110916460	110916464	Milk yield QTL (240745)
Chr.6	110290107-111246611	BS <60%	110945291	110945295	Milk yield QTL (240762)
Chr.6	110290107-111246611	BS <60%	111092111	111092115	Muscle potassium content QTL (152004)
Chr.6	110290107-111246611	BS <60%	111019949	111019953	Muscle sodium content QTL (152233)
Chr.6	110290107-111246611	BS <60%	110891678	110891682	Muscle sodium content QTL (152256)
Chr.6	110290107-111246611	BS <60%	110463723	110463727	Pregnancy rate QTL (106952)
Chr.6	110290107-111246611	BS <60%	110515565	110515569	Shear force QTL (225833)
Chr.6	110290107-111246611	BS <60%	110634514	110634518	Shear force QTL (36397)
Chr.14	52882769-53193788	BS <60%	53058645	53058649	Milking speed QTL (158131)
Chr.21	46448375-47433758	BS 80-89%	46691380	46691384	Body depth QTL (51266)
Chr.21	46448375-47433758	BS 80-89%	46556234	46556238	Body weight QTL (23902)
Chr.21	46448375-47433758	BS 80-89%	46691380	46691384	Body weight QTL (23903)
Chr.21	46448375-47433758	BS 80-89%	46691380	46691384	Calf size QTL (15214)
Chr.21	46448375-47433758	BS 80-89%	46691380	46691384	Calf size QTL (15215)
Chr.21	46448375-47433758	BS 80-89%	46691380	46691384	Calving ease QTL (51267)
Chr.21	46448375-47433758	BS 80-89%	47055977	47055981	Calving ease QTL (51291)
Chr.21	46448375-47433758	BS 80-89%	46691380	46691384	Feet and leg conformation QTL (51270)
Chr.21	46448375-47433758	BS 80-89%	47055977	47055981	Feet and leg conformation QTL (51283)
Chr.21	46448375-47433758	BS 80-89%	46691380	46691384	Foot angle QTL (51269)
Chr.21	46448375-47433758	BS 80-89%	47055977	47055981	Foot angle QTL (51282)
Chr.21	46448375-47433758	BS 80-89%	46691380	46691384	Interval to first estrus after calving QTL (103419)
Chr.21	46448375-47433758	BS 80-89%	46702466	46702470	Interval to first estrus after calving QTL (103420)
Chr.21	46448375-47433758	BS 80-89%	46844476	46844480	Interval to first estrus after calving QTL (138491)
Chr.21	46448375-47433758	BS 80-89%	46691380	46691384	Interval to first estrus after calving QTL (138591)
Chr.21	46448375-47433758	BS 80-89%	46691380	46691384	Length of productive life QTL (51275)
Chr.21	46448375-47433758	BS 80-89%	47314031	47314035	Milk beta-casein percentage QTL (168535)
Chr.21	46448375-47433758	BS 80-89%	47305147	47305151	Milk beta-casein percentage QTL (168549)
Chr.21	46448375-47433758	BS 80-89%	47055977	47055981	Milk fat yield QTL (51284)
Chr.21	46448375-47433758	BS 80-89%	47055977	47055981	Milk protein yield QTL (51287)
Chr.21	46448375-47433758	BS 80-89%	47055977	47055981	Milk yield QTL (51285)
Chr.21	46448375-47433758	BS 80-89%	46691380	46691384	Net merit QTL (51274)
Chr.21	46448375-47433758	BS 80-89%	47055977	47055981	Net merit QTL (51286)
Chr.21	46448375-47433758	BS 80-89%	46691380	46691384	PTA type QTL (51271)
Chr.21	46448375-47433758	BS 80-89%	47055977	47055981	Rear leg placement - rear view QTL (51288)
Chr.21	46448375-47433758	BS 80-89%	47055977	47055981	Rear leg placement - side view QTL (51289)
Chr.21	46448375-47433758	BS 80-89%	46691380	46691384	Rump width QTL (51277)
Chr.21	46448375-47433758	BS 80-89%	46691380	46691384	Stature QTL (51278)
Chr.21	46448375-47433758	BS 80-89%	46691380	46691384	Stillbirth QTL (51268)
Chr.21	46448375-47433758	BS 80-89%	46691380	46691384	Strength QTL (51279)
Chr.21	46448375-47433758	BS 80-89%	46691380	46691384	Teat placement - front QTL (51272)
Chr.21	46448375-47433758	BS 80-89%	46691380	46691384	Udder attachment QTL (51273)
Chr.21	46448375-47433758	BS 80-89%	46691380	46691384	Udder cleft QTL (51280)
Chr.21	46448375-47433758	BS 80-89%	46691380	46691384	Udder depth QTL (51281)
Chr.21	46448375-47433758	BS 80-89%	46691380	46691384	Udder height QTL (51276)
Chr.21	46448375-47433758	BS 80-89%	47055977	47055981	Udder height QTL (51290)
Chr.21	46448375-47433758	BS 80-89%	47260393	47260397	White line disease QTL (286507)
Chr.23	8537435-8597435	BS <60%	8567434	8567438	Calving ease QTL (51999)
Chr.23	8537435-8597435	BS <60%	8567434	8567438	Length of productive life QTL (52002)
Chr.23	8537435-8597435	BS <60%	8567434	8567438	Stillbirth QTL (52000)
Chr.23	8537435-8597435	BS <60%	8591324	8591328	Subcutaneous fat thickness QTL (215030)
Chr.23	8537435-8597435	BS <60%	8567434	8567438	Udder attachment QTL (52001)
Chr.23	8537435-8597435	BS <60%	8567434	8567438	Udder depth QTL (52003)
