# Supplementary material for: Analyzing Runs of Homozygosity Reveals Patterns of Selection in German Brown Cattle
Source: Genes (Basel). 2024 Aug 9;15(8):1051. doi: 10.3390/genes15081051 (PMC11354284; doi:10.3390/genes15081051)
Supplement: Supplementary file 1 [file genes-15-01051-s001.zip › Supplementary Table S8.xlsx]

## Sheet: map-out
Table S8. Distribution of SNPs by bovine chromosomes (BTA).
BTA	No of SNPs	Frequency of SNPs	Cumulative no of SNPs	Cumulative frequency of SNPs
1	3252	6.54	3252	6.54
2	2648	5.33	5900	11.87
3	2478	4.99	8378	16.86
4	2409	4.85	10787	21.71
5	2105	4.24	12892	25.94
6	2442	4.91	15334	30.86
7	2191	4.41	17525	35.27
8	2345	4.72	19870	39.99
9	1955	3.93	21825	43.92
10	2056	4.14	23881	48.06
11	2191	4.41	26072	52.47
12	1656	3.33	27728	55.80
13	1704	3.43	29432	59.23
14	1712	3.45	31144	62.67
15	1647	3.31	32791	65.99
16	1602	3.22	34393	69.21
17	1540	3.10	35933	72.31
18	1275	2.57	37208	74.88
19	1310	2.64	38518	77.51
20	1513	3.04	40031	80.56
21	1333	2.68	41364	83.24
22	1242	2.50	42606	85.74
23	1029	2.07	43635	87.81
24	1243	2.50	44878	90.31
25	918	1.85	45796	92.16
26	1044	2.10	46840	94.26
27	922	1.86	47762	96.11
28	914	1.84	48676	97.95
29	1017	2.05	49693	100.00
